# Supplementary material for: Data showing atherosclerosis-associated differentially methylated regions are often at enhancers
Source: Data Brief. 2019 Mar 7;23:103812. doi: 10.1016/j.dib.2019.103812 (PMC6660590; doi:10.1016/j.dib.2019.103812)
Supplement: Multimedia component 2 [file mmc2.xlsx]

## Sheet: Table 1A
Table 1A. Atherosclerosis-associated hypermethylated DMRs with PMD >40%a
Genes associated with strong athero hypermeth DMRs	PMD	Gene isoform ID	Coordinates of DMR (hg19)	DMR location in associated geneb	DMR overlap with aorta enhancer chromatin (bp)
LAMB1	0.7078	NM 002291	chr7:107609638-107609986	gene body	349
UBAP1L	0.6562	NM 001163692	chr15:65383711-65384017	post TES	307
PIK3C2B	0.6311	NM 002646	chr1:204399628-204399888	gene body
FAM107B	0.6067	NM 001320736	chr10:14595950-14596404	gene body	455
MIR146A	0.606	NR 029701	chr5:159983589-159983930	intergenic
GK5	0.6012	NM 001039547	chr3:141942666-141943017	gene body	153
MAP4	0.6007	NM 001134364	chr3:47933807-47934443	gene body	194
CTNNBL1	0.6	NM 001281495	chr20:36340388-36340658	gene body
GRB10	0.5983	NM 001350816	chr7:50779410-50779713	gene body	304
LDLRAD4	0.5935	NM 181482	chr18:13565077-13565676	gene body
WIF1	0.5933	NM 007191	chr12:65487562-65487867	gene body
TMEM241	0.5925	NM 001318834	chr18:20976256-20976760	gene body
LINC00954	0.5922	NR 033875	chr2:19985153-19985493	intergenic	294
ARHGAP15	0.5871	NM 018460	chr2:144467487-144468072	gene body	587
C8orf86	0.5829	NM 001303531	chr8:38388263-38388771	pre pre promoter	138
KIAA1257	0.5789	NM 001348520	chr3:128630024-128630426	gene body
LOC442497	0.573	NR 033960	chr7:381988-382582	intergenic	413
MSI2	0.5719	NM 001322250	chr17:55434209-55435088	gene body	882
ACVR2A	0.57	NM 001278580	chr2:148109346-148109872	intergenic
AREL1	0.5657	NM 001039479	chr14:75137490-75137844	gene body	355
MIR5093	0.5657	NR 049816	chr16:85399533-85400038	intergenic
GYPC	0.565	NM 016815	chr2:127435987-127436332	gene body
CASZ1	0.564	NM 001079843	chr1:10695974-10696309	post TES	336
KIAA1217	0.5638	NM 019590	chr10:24566741-24567425	gene body	685
ACSL3	0.5633	NM 004457	chr2:223788575-223788968	gene body
ZNRF3	0.56	NM 001206998	chr22:29319617-29320259	gene body	643
LGR4	0.558	NM 018490	chr11:27491315-27491618	gene body
HOXA3	0.5576	NM 153631	chr7:27161807-27162425	gene body
CTTNBP2	0.5571	NM 033427	chr7:117400365-117400658	gene body
NPAS2	0.5567	NM 002518	chr2:101437627-101437982	gene body
GJA1	0.556	NM 000165	chr6:121759533-121759820	gene body
RBFOX1	0.5557	NM 018723	chr16:6749424-6749731	gene body
TAF1B	0.5547	NM 001318976	chr2:10024033-10024348	gene body
TTC7B	0.5544	NM 001320421	chr14:91199703-91200088	gene body
FSTL1	0.554	NM 007085	chr3:120168159-120168489	gene body
GBP3	0.5525	NM 001319180	chr1:89508151-89508468	intergenic
BCL11B	0.5524	NM 022898	chr14:99506503-99506776	intergenic
SLC41A1	0.5511	NM 173854	chr1:205780044-205780450	gene body	51
LRRFIP1	0.55	NM 001137550	chr2:238680810-238681311	gene body	312
LRRC1	0.548	NM 018214	chr6:53665238-53665625	gene body	388
NECAB1	0.5475	NM 022351	chr8:91824498-91824969	gene body
MIR4262	0.5425	NR 036226	chr2:11990297-11990598	intergenic
MIR196A1	0.5402	NR 029582	chr17:46718828-46719911	intergenic
BCAT1	0.54	NM 001178091	chr12:25002210-25002537	gene body
MYH10	0.5393	NM 005964	chr17:8424276-8424852	gene body
GREM2	0.538	NM 022469	chr1:240760493-240760758	gene body
ANO6	0.5367	NM 001142678	chr12:45801441-45801872	gene body	432
DOCK10	0.5367	NM 014689	chr2:225716528-225716884	gene body	274
ZDHHC7	0.5367	NM 017740	chr16:84992195-84992456	intergenic
LINC01697	0.5361	NR 126011	chr21:29462390-29463067	promoter
GLB1	0.536	NM 001317040	chr3:33117484-33117741	gene body	142
PLEKHG1	0.5357	NM 001329805	chr6:150945680-150946233	gene body
LINC00494	0.5343	NR 026958	chr20:46804143-46804438	intergenic
NAA25	0.5337	NM 024953	chr12:112536591-112536858	gene body	210
AP1B1	0.5333	NM 001166019	chr22:29787047-29787321	pre pre promoter
ALG1L	0.533	NM 001195223	chr3:125654293-125654580	gene body
CABLES1	0.5327	NM 001100619	chr18:20800305-20800839	gene body	537
HOTAIR	0.5323	NR 047517	chr12:54369603-54370057	promoter
SPINT2	0.532	NM 021102	chr19:38757470-38758128	gene body	661
ZBTB7C	0.532	NM 001318841	chr18:45979569-45980015	intergenic	447
LINC01389	0.5317	NR 126355	chr1:48012182-48012446	intergenic
LOC102467080	0.53	NR 104659	chr5:53964682-53965062	gene body	381
PDE8B	0.53	NM 001349748	chr5:76650888-76651228	gene body	341
PLXNA1	0.53	NM 032242	chr3:126732088-126732442	gene body	113
PRR14L	0.53	NM 173566	chr22:32122261-32122542	gene body	282
DELE1	0.5289	NM 001142603	chr5:141309061-141309599	gene body	540
PRKAG2	0.5283	NM 024429	chr7:151326821-151327087	gene body
CEP350	0.5271	NM 014810	chr1:179901211-179901553	intergenic
CREB5	0.5271	NM 182898	chr7:28451788-28452288	promoter
ATP6AP1L	0.524	NM 001349374	chr5:81601202-81601472	gene body
ERGIC1	0.524	NM 001031711	chr5:172332393-172332699	gene body	307
COLGALT2	0.5233	NM 001303420	chr1:183988154-183988527	gene body
PTGFRN	0.5231	NM 020440	chr1:117527297-117527714	gene body	104
LPXN	0.5229	NM 001307951	chr11:58332448-58332931	gene body	484
NR2F1-AS1	0.5223	NR 109825	chr5:92684020-92684501	intergenic
MIR4268	0.522	NR 036228	chr2:220868223-220868554	intergenic	178
LINC00578	0.5217	NR 047568	chr3:177360360-177360725	gene body	366
TRIM42	0.5212	NM 152616	chr3:140473865-140474240	intergenic
AEBP2	0.52	NM 153207	chr12:19564648-19565050	intergenic	403
EHD4	0.52	NM 139265	chr15:42253020-42253352	gene body	333
GPAM	0.52	NM 001244949	chr10:113847797-113848096	intergenic
NUFIP2	0.52	NM 020772	chr17:27590779-27591105	gene body
PXYLP1	0.52	NM 152282	chr3:140957082-140957351	gene body	270
TMEM241	0.52	NM 001318834	chr18:20904207-20905018	gene body
FOXP1	0.5183	NM 001244816	chr3:71429268-71429753	gene body	333
GTSF1L	0.5183	NM 176791	chr20:42379956-42380223	intergenic
DNM3	0.518	NM 015569	chr1:172350766-172351098	gene body
MICAL2	0.518	NM 001282668	chr11:12139992-12140440	gene body	450
DAW1	0.5175	NM 001330004	chr2:228740971-228741268	gene body	298
ANKS1A	0.5173	NM 015245	chr6:35025899-35026173	gene body	275
MRPS35	0.5173	NM 001190864	chr12:27893883-27894175	gene body
KCNN2	0.5171	NM 021614	chr5:113321270-113321710	intergenic
GMDS	0.5167	NM 001500	chr6:1806745-1807227	gene body
PDLIM4	0.5162	NM 003687	chr5:131587107-131587359	intergenic	253
PSPH	0.5162	NM 004577	chr7:56077445-56077889	post TES
RIPOR3	0.5156	NM 001290268	chr20:49303381-49303972	gene body	573
MSI2	0.5147	NM 001322250	chr17:55559363-55559938	gene body	576
ERBB4	0.5143	NM 005235	chr2:213222316-213222852	gene body
PHACTR2	0.5131	NM 001100165	chr6:144067735-144067998	gene body	265
PHACTR2	0.5131	NM 001100165	chr6:144068320-144068974	gene body	656
MIR152	0.513	NR 029687	chr17:46090704-46091309	intergenic
MIR148A	0.5117	NR 029597	chr7:25720854-25721057	intergenic
CLSTN1	0.5111	NM 014944	chr1:9815675-9816049	gene body
FHOD3	0.5111	NM 025135	chr18:34272982-34273250	gene body
MIR378C	0.5111	NR 036180	chr10:132506753-132507088	intergenic
C8orf37-AS1	0.51	NR 038201	chr8:96690633-96691161	gene body	529
FUT10	0.51	NM 032664	chr8:33290644-33290956	gene body
LINC01108	0.51	NR 108096	chr6:14703677-14704300	intergenic
PRDM16	0.51	NM 022114	chr1:2997200-2997471	gene body	272
UBE2QL1	0.51	NM 001145161	chr5:6450158-6450684	gene body
MIR196A1	0.509	NR 029582	chr17:46722916-46723099	intergenic
UVRAG	0.509	NM 003369	chr11:75755541-75755798	gene body
BEND5	0.5085	NM 001349794	chr1:49208208-49208801	gene body	595
NAV2	0.5085	NM 001111018	chr11:19403747-19404143	gene body
NAV2	0.5085	NM 001111018	chr11:19654691-19655316	gene body	627
MIR4500	0.508	NR 039722	chr13:87948958-87949257	intergenic
MIR100HG	0.5075	NR 137195	chr11:121976004-121976478	promoter	475
DIRC3	0.5062	NR 026597	chr2:218563465-218564196	gene body	732
TPH2	0.506	NM 173353	chr12:72370607-72370899	gene body
SLC9A8	0.5057	NM 015266	chr20:48491206-48491565	gene body	360
SOCS5	0.5057	NM 014011	chr2:46907698-46908010	intergenic
CDRT15P1	0.5055	NR 003261	chr17:13873891-13874421	intergenic	531
MYH10	0.5054	NM 005964	chr17:8522693-8523220	gene body
DISC2	0.505	NR 002227	chr1:231954090-231954426	promoter
CDKN3	0.5043	NM 001330173	chr14:54682659-54682969	intergenic
NTN1	0.504	NM 004822	chr17:9128526-9129299	gene body	500
SMIM20	0.504	NM 001145432	chr4:26095438-26095928	intergenic
NUDT19	0.5033	NM 001105570	chr19:33192965-33193447	gene body
PRDM16	0.5029	NM 022114	chr1:3313606-3314446	gene body	841
MIR4471	0.5025	NR 039681	chr8:101443615-101443988	intergenic
MIR4729	0.5025	NR 039882	chr17:57495955-57496415	intergenic
GUCY1A2	0.502	NM 001256424	chr11:107054533-107054858	intergenic
CAPZB	0.5017	NM 004930	chr1:19715455-19715783	gene body	329
RNF219	0.5017	NM 024546	chr13:79318545-79318814	intergenic
CCBE1	0.5014	NM 133459	chr18:57138069-57138399	gene body
MSH2	0.5014	NM 001258281	chr2:47618940-47619234	intergenic
UBE2H	0.5014	NM 182697	chr7:129473211-129473503	gene body	293
DCSTAMP	0.5011	NM 030788	chr8:105365603-105365975	gene body
PMEPA1	0.5006	NM 020182	chr20:56279223-56279773	gene body	552
DST	0.5	NM 001144770	chr6:56534526-56534922	gene body	398
RALGPS1	0.5	NM 001322324	chr9:129724706-129725330	gene body	626
EPHB2	0.4986	NM 001309193	chr1:23182560-23183006	gene body
FYN	0.4975	NM 002037	chr6:112104746-112105165	gene body
SMAD7	0.4973	NM 005904	chr18:46460031-46460390	gene body	360
PITPNM3	0.4972	NM 031220	chr17:6474322-6474901	intergenic
CUX1	0.4967	NM 001202544	chr7:101812139-101812414	gene body
FOXN3	0.4964	NM 001085471	chr14:90032213-90032995	gene body
ARF3	0.496	NM 001659	chr12:49340625-49340934	gene body
LINC01103	0.496	NR 110113	chr2:105175272-105175595	intergenic
SRFBP1	0.496	NM 152546	chr5:121351174-121351471	gene body
ACKR3	0.495	NM 020311	chr2:237522352-237522742	intergenic
ACTR3C	0.495	NM 001351030	chr7:149689309-149689922	gene body
BACH2	0.495	NM 001170794	chr6:90872598-90872882	gene body
CDH2	0.495	NM 001792	chr18:25628472-25628771	gene body
PLXNA4	0.495	NM 020911	chr7:132107804-132108079	gene body	276
SPINT2	0.495	NM 021102	chr19:38769075-38769373	gene body	299
CFDP1	0.494	NM 006324	chr16:75352119-75352371	gene body
ZRANB1	0.4933	NM 017580	chr10:126580419-126580868	intergenic
MMP10	0.4929	NM 002425	chr11:102647857-102648146	gene body
ANKRD6	0.4922	NM 014942	chr6:90340298-90340609	gene body
ASB1	0.492	NM 001040445	chr2:239390878-239391194	intergenic
MIR196A1	0.4917	NR 029582	chr17:46716424-46716791	intergenic
ATP10B	0.4912	NM 025153	chr5:160175060-160175314	gene body
EVC	0.4907	NM 001306092	chr4:5732256-5733305	gene body	1051
CABLES1	0.49	NM 001100619	chr18:20776091-20776598	gene body
MIR190A	0.49	NR 029709	chr15:63167137-63168028	intergenic	801
NOMO2	0.49	NM 173614	chr16:18542950-18543252	gene body
PLXNA4	0.49	NM 020911	chr7:132109594-132109878	gene body	285
TXNRD1	0.49	NM 003330	chr12:104739766-104740113	gene body	348
SLC25A47	0.4894	NM 001350877	chr14:100791552-100791875	gene body
LINC00052	0.4889	NR 026869	chr15:88246859-88247342	intergenic
LOC100507516	0.4883	NR 149032	chr8:54429188-54429467	gene body
LINC02160	0.4882	NR 147008	chr5:33230676-33231030	gene body	125
PLXNA4	0.4882	NM 020911	chr7:132085420-132085986	gene body	568
PLXNA1	0.488	NM 032242	chr3:126727462-126727737	gene body	276
MAEA	0.4878	NM 005882	chr4:1288060-1288325	gene body	266
MAP6	0.4876	NM 033063	chr11:75315196-75315903	gene body	708
EDIL3	0.4867	NM 005711	chr5:84433208-84433555	intergenic
MIR1273E	0.4867	NR 128706	chr1:240789282-240789674	gene body
SLC7A6	0.4867	NM 003983	chr16:68310513-68310878	gene body	366
C9orf92	0.486	NR 073471	chr9:16318453-16318834	intergenic
ERGIC1	0.486	NM 001031711	chr5:172319889-172320158	gene body	270
PPP1CB	0.486	NM 206876	chr2:28972679-28973108	pre promoter	122
TMEM2	0.486	NM 001349784	chr9:74222575-74222826	intergenic
TTC27	0.486	NM 017735	chr2:32871461-32871722	gene body	262
PDZD2	0.4857	NM 178140	chr5:31666492-31666809	gene body	309
JCAD	0.4856	NM 001350022	chr10:30306616-30307114	gene body	499
LINC02530	0.4856	NR 149140	chr6:12544098-12544761	intergenic	162
SRC	0.4855	NM 198291	chr20:35977985-35978311	gene body	327
CABLES1	0.485	NM 001100619	chr18:20726795-20727151	gene body	152
ESPL1	0.485	NM 012291	chr12:53680078-53680504	gene body
LINC01309	0.485	NR 126374	chr13:104861311-104861897	intergenic
TMEM270	0.485	NM 182504	chr7:73287966-73288256	intergenic	291
ADCY9	0.4846	NM 001116	chr16:4092721-4093013	gene body	293
ELAVL1	0.4844	NM 001419	chr19:8039850-8040181	gene body
FADS2	0.4844	NM 004265	chr11:61618305-61619513	gene body	896
PWP1	0.4843	NM 001317963	chr12:108061873-108062191	intergenic
EXT1	0.484	NM 000127	chr8:118999467-118999863	gene body	397
CDK5RAP2	0.4838	NM 001272039	chr9:123225853-123226443	gene body	591
VAPA	0.4838	NM 194434	chr18:10052200-10052732	intergenic
HECW2	0.4833	NM 001348768	chr2:197379825-197380211	gene body
FAM107B	0.4829	NM 001320738	chr10:14598044-14598777	promoter	735
BNC2	0.4827	NM 001317940	chr9:16515187-16515556	gene body	371
HOXB9	0.4827	NM 024017	chr17:46706937-46708379	pre pre promoter
SMAD3	0.4827	NM 001145102	chr15:67485617-67486234	gene body	618
NINL	0.4825	NM 001318226	chr20:25516573-25516893	gene body	321
RBM20	0.4825	NM 001134363	chr10:112522730-112523001	gene body	272
DYSF	0.4823	NM 001130981	chr2:71805781-71806322	gene body	542
HOXD3	0.4822	NM 006898	chr2:177036289-177036966	gene body
NEK1	0.482	NM 001199398	chr4:170358609-170358960	gene body
TRAF3IP2-AS1	0.4811	NR 034110	chr6:111873063-111873437	gene body	376
OXNAD1	0.4806	NM 001352983	chr3:16368202-16368520	gene body
DGKB	0.48	NM 001350707	chr7:14425634-14426134	gene body
EFNA5	0.48	NM 001962	chr5:106912972-106913528	gene body
LOC102724804	0.48	NR 125829	chr8:97397702-97397989	gene body
MAPK10	0.48	NM 002753	chr4:87373899-87374273	promoter
MIR148A	0.48	NR 029597	chr7:25872192-25872449	intergenic
SHROOM3	0.48	NM 020859	chr4:77511144-77511526	gene body	384
TMEM72	0.48	NM 001345926	chr10:45250917-45251485	intergenic
TMEM72	0.48	NM 001345926	chr10:45262568-45263080	intergenic
BCL11B	0.4792	NM 022898	chr14:99478960-99479394	intergenic
LINC01006	0.4791	NR 103858	chr7:156296197-156296515	gene body
ZBED5-AS1	0.4791	NR 034137	chr11:10930314-10930785	intergenic	472
PAX2	0.4789	NM 001304569	chr10:102466812-102467078	intergenic
CPNE5	0.4788	NM 020939	chr6:36762265-36762521	gene body
NAV2	0.4788	NM 001111018	chr11:20045688-20046258	gene body	572
ACTN1-AS1	0.4786	NR 073422	chr14:69503619-69503976	intergenic	358
LINC02517	0.4786	NR 149126	chr4:8351814-8352241	intergenic
SSBP3	0.4786	NM 018070	chr1:54862484-54862679	gene body	196
CSMD1	0.478	NM 033225	chr8:4737609-4737879	gene body
TFAP2A-AS2	0.4779	NR 145448	chr6:10149918-10150262	intergenic
LINC01682	0.4777	NR 146475	chr1:230077648-230078110	intergenic
SDK1	0.4775	NM 152744	chr7:4262086-4262366	gene body
SLC25A34	0.4773	NM 207348	chr1:16062675-16063279	promoter	605
NAGK	0.4771	NM 001330425	chr2:71319750-71320166	intergenic
ACTN1	0.4767	NM 001130005	chr14:69374924-69375260	gene body
NTN1	0.4767	NM 004822	chr17:9027258-9027554	gene body	297
SLC41A1	0.4765	NM 173854	chr1:205778913-205779767	gene body
SYTL3	0.4762	NM 001242395	chr6:159124164-159124487	gene body
MIR4318	0.476	NR 036202	chr18:35276244-35276536	intergenic
TFAP2A-AS2	0.476	NR 145448	chr6:9702531-9702814	intergenic
COMMD1	0.4754	NM 152516	chr2:62198167-62198625	gene body	60
CLEC16A	0.475	NM 001243403	chr16:11064654-11065113	gene body	460
DIGIT	0.475	NR 144432	chr14:95351111-95351430	intergenic
JADE1	0.475	NM 001287437	chr4:129629007-129629333	intergenic
LOC101927881	0.475	NR 110278	chr2:129451182-129451444	intergenic
ELN	0.4747	NM 001278917	chr7:73436278-73436690	intergenic	413
SVIL	0.4745	NM 001323599	chr10:30020630-30020942	gene body	143
ACTN1	0.4744	NM 001130005	chr14:69387786-69388114	gene body	115
AKR1C1	0.4744	NM 001353	chr10:5025098-5025466	intergenic	369
GRK5	0.474	NM 005308	chr10:121032362-121032720	gene body	359
MAN1C1	0.474	NM 020379	chr1:26075214-26075484	gene body
FYCO1	0.4736	NM 024513	chr3:46007879-46008829	gene body
ELN	0.4735	NM 001278917	chr7:73385255-73386211	intergenic	802
GPT2	0.4733	NM 133443	chr16:46961261-46961557	gene body
PGA5	0.4733	NM 014224	chr11:61016987-61017284	gene body
C9orf3c	0.473	NM 032823	chr9:97784023-97784453	gene body	432
SNORD89	0.4729	NR 003070	chr2:101890538-101891055	pre promoter
CREB5	0.4723	NM 182899	chr7:28530437-28530900	gene body	164
FHOD3	0.4723	NM 025135	chr18:34025967-34026297	gene body
AXIN2	0.4722	NM 004655	chr17:63552727-63553255	gene body
CDK9	0.472	NM 001261	chr9:130552108-130552630	gene body
MECOM	0.472	NM 001205194	chr3:169126150-169126563	gene body
DTL	0.4714	NM 001286230	chr1:212260870-212261421	gene body
PLXNA4	0.4714	NM 020911	chr7:132101881-132102189	gene body	309
ANO1	0.4712	NM 018043	chr11:69925893-69926309	gene body	310
FOLR3	0.4712	NM 001318045	chr11:71835288-71835576	intergenic
CDK5RAP2	0.4711	NM 001272039	chr9:123210130-123210958	gene body	829
FAM160A1	0.471	NM 001109977	chr4:152264807-152265222	intergenic
SUN1	0.471	NM 001171946	chr7:849206-849487	intergenic	282
KDM2B	0.4709	NM 032590	chr12:121885614-121886100	gene body
TMEM266	0.4709	NM 152335	chr15:76468904-76469228	gene body
C9orf3	0.47	NM 032823	chr9:97734701-97735112	gene body	413
FAM49A	0.47	NM 030797	chr2:16609017-16609353	intergenic
RPL15	0.47	NM 001253382	chr3:23968884-23969216	intergenic
TCF7L2	0.47	NM 001146274	chr10:114871758-114872194	gene body	195
LTBP2	0.4696	NM 000428	chr14:75033824-75034759	gene body	936
TNS3	0.4693	NM 022748	chr7:47551335-47551682	gene body	284
NECAB2	0.4691	NM 019065	chr16:84022840-84023451	gene body
LINC02521	0.4689	NR 149118	chr6:2460453-2460829	intergenic
MIR302F	0.4686	NR 031684	chr18:27292603-27293013	intergenic
BATF	0.4683	NM 006399	chr14:75994206-75994530	gene body
NTRK2	0.4683	NM 006180	chr9:87623683-87623941	gene body
SDK2	0.4679	NM 001144952	chr17:71416238-71416657	gene body
RFX8	0.4676	NM 001145664	chr2:102051496-102051760	gene body
ANKH	0.4675	NM 054027	chr5:14881959-14882475	intergenic
NFIA	0.4675	NM 001145511	chr1:61664330-61664960	gene body	632
PTGFRN	0.4675	NM 020440	chr1:117493700-117494416	gene body	101
PLXNA1	0.4672	NM 032242	chr3:126731031-126731320	gene body	290
MGC15885	0.4671	NR 026897	chr15:62814558-62814971	intergenic
CARMN	0.4667	NR 105059	chr5:148801369-148801495	gene body
LGR4	0.4667	NM 018490	chr11:27490347-27491029	gene body
RAB29	0.4667	NM 001135664	chr1:205753292-205753595	intergenic	304
LINC01972	0.4666	NR 146990	chr3:194597083-194598392	intergenic
KCNG1	0.4662	NM 002237	chr20:49742446-49742847	intergenic
LOC285593	0.4662	NR 027109	chr5:172926117-172926515	intergenic	399
CAMK2G	0.466	NM 172170	chr10:75579349-75579823	gene body	424
CRTC3	0.466	NM 022769	chr15:91140248-91140502	gene body	255
TIAM2	0.466	NM 012454	chr6:155398728-155398989	intergenic	262
CELF2	0.4657	NM 001326317	chr10:11280754-11281380	gene body
ZSWIM4	0.4656	NM 023072	chr19:13933431-13933706	gene body	276
SSH1	0.4655	NM 001161331	chr12:109187778-109188190	gene body	413
NDEL1	0.4653	NM 030808	chr17:8369010-8369448	gene body	440
MINOS1-NBL1	0.465	NM 001204088	chr1:19962709-19963221	gene body	292
RNF144A	0.465	NM 001349186	chr2:7173375-7173667	gene body
LGALS8	0.4647	NM 201545	chr1:236674815-236675506	intergenic
SPINT2	0.4644	NM 021102	chr19:38760691-38761270	gene body	581
FAM129A	0.4643	NM 052966	chr1:184798820-184799353	gene body	534
UBA2	0.4643	NM 005499	chr19:34953494-34953764	gene body	271
MIR196A1	0.4641	NR 029582	chr17:46710551-46711983	promoter
SYNE1	0.4638	NM 182961	chr6:152793439-152793812	gene body
LOC101929268	0.4636	NR 105002	chr8:49560866-49561219	gene body	355
PXDN	0.4633	NM 012293	chr2:1732976-1733274	gene body	299
RNASEH2B	0.4633	NM 024570	chr13:51486716-51487216	gene body
ST6GALNAC3	0.4633	NM 001160011	chr1:76891064-76891397	gene body
SVIL	0.4633	NM 001323599	chr10:30010887-30011209	gene body	323
LINC01845	0.4629	NR 027110	chr5:158946507-158946836	intergenic	330
LMOD1	0.4629	NM 012134	chr1:201907404-201907934	gene body	332
LOC102724849	0.4629	NR 110607	chr2:216363081-216363464	intergenic	385
MN1	0.4628	NM 002430	chr22:28217056-28217686	intergenic	631
C1orf21	0.4627	NM 030806	chr1:184542347-184542791	gene body
CCDC117	0.4627	NM 001284264	chr22:29167024-29167352	pre promoter
CPPED1	0.4627	NM 018340	chr16:12875711-12876157	gene body
SNORD148	0.4626	NR 145840	chr16:46920042-46921271	promoter	401
GDF10	0.462	NM 004962	chr10:48517908-48518321	intergenic
HNRNPA3	0.462	NM 001330247	chr2:177880424-177880695	intergenic
JAKMIP2-AS1	0.462	NR 038902	chr5:146957485-146957611	gene body
LINC02380	0.462	NR 125907	chr4:58351526-58351872	intergenic
SEL1L3	0.462	NM 001297592	chr4:25829048-25829425	gene body
ABCB5	0.4617	NM 001163941	chr7:20572543-20572808	intergenic
SEPHS1	0.4617	NM 001195604	chr10:13385024-13385386	gene body	187
TPCN1	0.4617	NM 017901	chr12:113673892-113674190	gene body	299
ALLC	0.4612	NM 018436	chr2:3704172-3704470	pre promoter
ARMC9	0.4612	NM 001291656	chr2:232164765-232165237	gene body
SLC22A3	0.4612	NM 021977	chr6:160773026-160773445	gene body	421
CWF19L2	0.4611	NM 152434	chr11:107267494-107267967	gene body
CENPF	0.46	NM 016343	chr1:214846902-214847192	intergenic
DAB2IP	0.46	NM 138709	chr9:124533931-124534420	gene body	491
DNAH5	0.46	NM 001369	chr5:13994961-13995226	intergenic
LPP	0.46	NM 001167672	chr3:188420474-188420771	gene body
REXO5	0.46	NM 001144924	chr16:20857521-20857790	gene body
SLC1A3	0.46	NM 001166695	chr5:36535608-36535891	intergenic
TBC1D4	0.46	NM 001286659	chr13:75923343-75923601	gene body
TUBG2	0.46	NM 001320509	chr17:40816976-40817285	gene body	310
GFAP	0.4595	NM 001131019	chr17:42992194-42992924	promoter	125
WSCD1	0.4591	NM 015253	chr17:5943814-5944111	intergenic
MXRA7	0.4589	NM 198530	chr17:74704264-74704643	gene body	381
SNX29	0.4589	NM 032167	chr16:12148401-12148818	gene body	418
KIAA1211L	0.4588	NM 207362	chr2:99538817-99539323	gene body
C2orf48	0.4585	NM 182626	chr2:10285426-10286038	gene body
ELN	0.4583	NM 001278917	chr7:73394450-73395032	intergenic
LOC101929551	0.4583	NR 110256	chr2:7861404-7861773	intergenic
AKAP2	0.4582	NM 001198656	chr9:112841448-112841729	gene body	282
LOC100132078	0.458	NR 046085	chr11:111290237-111290490	pre promoter	254
SEMA6D	0.458	NM 001198999	chr15:47909187-47909540	gene body	341
STX8	0.4578	NM 004853	chr17:9169602-9169887	gene body	286
EXPH5	0.4577	NM 015065	chr11:108438918-108439284	gene body
TESK1	0.4577	NM 001318230	chr9:35600221-35600711	pre pre promoter	491
URB1	0.4573	NM 014825	chr21:33753414-33754181	gene body	768
HEMK1	0.4571	NM 016173	chr3:50619537-50619800	gene body	264
ITPKB	0.4571	NM 002221	chr1:226846104-226846373	gene body	270
LINC00906	0.457	NR 027318	chr19:29432630-29432974	intergenic
ZBTB16	0.4569	NM 001354751	chr11:113962634-113963039	gene body	407
CABLES1	0.4567	NM 138375	chr18:20843616-20843957	intergenic
EDEM3	0.4567	NM 001319960	chr1:184637670-184638095	intergenic
FBLN5	0.4567	NM 006329	chr14:92409368-92409838	gene body	471
PSMA1	0.4565	NM 148976	chr11:14561112-14561557	gene body	89
MIR6728	0.4564	NR 106786	chr1:8914860-8915211	intergenic	141
TACC2	0.456	NM 001291877	chr10:123788766-123789254	gene body	55
PIP5K1C	0.4559	NM 012398	chr19:3657997-3658691	gene body
SEC14L1	0.4557	NM 001143999	chr17:75171320-75171653	gene body
NELFCD	0.4554	NM 198976	chr20:57563171-57563975	gene body
SNX9	0.4553	NM 016224	chr6:158191128-158191615	intergenic	273
AFAP1	0.455	NM 001134647	chr4:7855805-7856178	gene body
CXCR5	0.455	NM 001716	chr11:118757848-118758120	gene body	153
MPPED1	0.455	NM 001044370	chr22:43881443-43881749	gene body
VPS8	0.455	NM 001349294	chr3:184627943-184628267	gene body	68
FBLN1	0.4543	NM 006485	chr22:45867081-45867511	intergenic	432
GSPT1	0.4543	NM 002094	chr16:11963621-11963941	gene body	321
C9orf3	0.4542	NM 032823	chr9:97807800-97808296	gene body
DUSP26	0.454	NM 024025	chr8:34012858-34013177	intergenic
LRP6	0.454	NM 002336	chr12:12300048-12300418	gene body
NKAIN2	0.454	NM 153355	chr6:124784800-124785220	gene body
A4GALT	0.4538	NM 001318038	chr22:43160041-43160294	intergenic
ANO6	0.4538	NM 001142678	chr12:45740488-45740923	gene body	437
CTIF	0.4538	NM 001142397	chr18:46219433-46219826	gene body	394
DENND1A	0.4538	NM 024820	chr9:126213190-126213716	gene body
LTBP1	0.4538	NM 206943	chr2:33260139-33260985	gene body
DAB2IP	0.4535	NM 138709	chr9:124535253-124535557	gene body	305
HDAC4	0.4535	NM 006037	chr2:240067260-240067532	gene body
ASXL1	0.4533	NM 015338	chr20:30926750-30927002	intergenic	253
LINC01944	0.4533	NR 146726	chr5:171951427-171951751	intergenic
PXDN	0.4531	NM 012293	chr2:1732431-1732765	gene body	335
GAS2L1	0.453	NM 152236	chr22:29704170-29704425	gene body	256
STYXL1	0.4529	NM 016086	chr7:75639733-75639982	gene body	250
CTRB2	0.4522	NM 001025200	chr16:75234562-75234941	intergenic	380
MIR548AO	0.4522	NR 049801	chr8:41015895-41016377	intergenic	483
ANKS1A	0.452	NM 015245	chr6:35022940-35023208	gene body
MYH10	0.452	NM 005964	chr17:8567902-8568045	intergenic	144
SLC35D2	0.452	NM 007001	chr9:99139239-99139552	gene body	314
DENND5B-AS1	0.4517	NR 046909	chr12:31746849-31747116	gene body
ELAVL4	0.4517	NM 001324217	chr1:50696701-50697068	intergenic
FMNL2	0.4517	NM 052905	chr2:153437991-153438409	gene body
PREX2	0.4517	NM 024870	chr8:69118328-69118587	gene body
THEG5	0.4516	NM 001205273	chr19:32209033-32210035	intergenic
ADGB	0.4514	NM 024694	chr6:146972430-146972680	gene body
GTF2IRD1	0.4514	NM 001199207	chr7:73928699-73929074	gene body
LINC01370	0.4514	NR 109936	chr20:38468100-38468506	intergenic
RGS10	0.4514	NM 001005339	chr10:121303707-121304003	pre promoter	94
NCAM1	0.4513	NM 001242608	chr11:112651355-112651641	intergenic	287
C16orf97	0.4512	NM 001242473	chr16:52056663-52057142	intergenic
LOC102467080	0.4512	NR 104659	chr5:53989820-53990599	gene body	781
LOC101929268	0.4511	NR 105002	chr8:49492959-49493432	gene body	233
SFRP1	0.4506	NM 003012	chr8:41200645-41200825	intergenic
BAG3	0.45	NM 004281	chr10:121438444-121438791	post TES	348
GUCY1A2	0.45	NM 001256424	chr11:106856849-106857398	gene body
JPT2	0.45	NM 144570	chr16:1738794-1739050	gene body	257
LGALS8	0.45	NM 201545	chr1:236680510-236680760	promoter	91
LOC100129316	0.45	NR 033912	chr9:93727123-93727665	intergenic	66
PRM1	0.45	NM 002761	chr16:11386845-11387106	intergenic
SHANK2	0.45	NM 012309	chr11:70557671-70558077	gene body
NOD2	0.4497	NM 022162	chr16:50745581-50746239	gene body	640
COL27A1	0.4493	NM 032888	chr9:116989999-116990273	gene body	275
SH3RF3	0.4492	NM 001099289	chr2:109751934-109752441	gene body
EID3	0.4489	NM 001008394	chr12:104756794-104757053	intergenic	261
HOXC11	0.4489	NM 014212	chr12:54370098-54370393	gene body
EFNB2	0.4488	NM 004093	chr13:107183029-107183818	gene body	201
LINC01550	0.4488	NR 015430	chr14:98407428-98408065	gene body
MTHFD1L	0.4488	NM 001350486	chr6:151346237-151346503	gene body	267
LINC01052	0.4486	NR 132362	chr13:66068506-66069121	intergenic
MIR6085	0.4485	NR 106733	chr15:62707251-62708014	intergenic	764
H2AFY	0.4483	NM 004893	chr5:134709745-134710055	gene body
LINC00939	0.4483	NR 034132	chr12:126324339-126324705	intergenic
TENM4	0.4483	NM 001098816	chr11:78900686-78900965	gene body
EPHA8	0.448	NM 020526	chr1:22900934-22901206	gene body
PATJ	0.448	NM 176877	chr1:62558714-62559126	gene body
ZNF664-RFLNA	0.448	NM 001347902	chr12:124633436-124633718	gene body
HOXB9	0.4477	NM 024017	chr17:46708647-46709626	pre pre promoter
COLGALT2	0.4475	NM 001303420	chr1:184007117-184007560	promoter
GNG12	0.4475	NM 018841	chr1:68237074-68237379	gene body	306
AUTS2	0.4471	NM 015570	chr7:69599128-69599468	gene body
LOC401324	0.4471	NR 038864	chr7:35505597-35505997	intergenic
BICRA	0.447	NM 015711	chr19:48162079-48162362	gene body
LOC101929154	0.447	NR 105013	chr5:77289732-77290075	intergenic	276
MYOCD	0.447	NM 153604	chr17:12584482-12584975	gene body	495
SLC22A1	0.447	NM 153187	chr6:160562891-160563304	gene body	415
BABAM2	0.4467	NM 004899	chr2:28373543-28373886	gene body
MIR4689	0.4464	NR 039838	chr1:5836420-5836716	intergenic
KDM1B	0.4462	NM 153042	chr6:18209963-18210435	gene body
MIR1273C	0.4462	NR 036100	chr6:155223115-155223499	intergenic
LINC01206	0.446	NR 104146	chr3:181552114-181552425	intergenic
LOC105376480	0.446	NR 134497	chr10:31105286-31105952	intergenic	667
PRKN	0.446	NM 004562	chr6:162906974-162907451	gene body
RBM38	0.446	NM 001291780	chr20:55984236-55984791	gene body
SLC6A5	0.446	NM 001318369	chr11:20588057-20588368	intergenic	144
SPECC1	0.446	NM 001243439	chr17:20203802-20204291	gene body	490
COL27A1	0.4458	NM 032888	chr9:116997505-116997837	gene body	96
WISP1	0.4457	NM 001204870	chr8:134170465-134170873	intergenic
VWC2	0.4455	NM 198570	chr7:49905544-49906180	gene body
ASB1	0.445	NM 001330196	chr2:239329089-239329450	intergenic	362
PIK3C2B	0.445	NM 002646	chr1:204420069-204420447	gene body	379
SVIL	0.445	NM 001323599	chr10:29762697-29763050	gene body	355
TBX18-AS1	0.445	NR 125875	chr6:85328699-85328878	intergenic	180
AMZ2P1	0.4444	NR 026903	chr17:62995812-62996131	intergenic
HOXC4	0.4444	NM 014620	chr12:54440869-54441342	gene body
LRP5	0.4444	NM 001291902	chr11:68089293-68089973	gene body	682
CNTN5	0.4443	NM 001243270	chr11:99932017-99932483	gene body
GALNT18	0.4443	NM 198516	chr11:11556466-11556803	gene body
LOC102724297	0.4443	NR 125406	chr3:46451529-46451950	pre pre promoter
CST6	0.444	NM 001323	chr11:65782687-65782975	post TES	289
DTNB	0.444	NM 001256308	chr2:25671968-25672306	gene body
KDM4C	0.444	NM 001354000	chr9:7055154-7055493	gene body
LOC105374428	0.444	NR 134668	chr4:42311452-42311826	gene body
PTPRG	0.444	NM 002841	chr3:61911517-61911874	gene body	359
C10orf142	0.4436	NM 001258000	chr10:44776634-44777088	intergenic	456
MIR548AU	0.4435	NR 049853	chr2:107921655-107922126	gene body	127
MYO5B	0.4433	NM 001080467	chr18:47735903-47736204	intergenic
KIAA0930	0.4429	NM 001009880	chr22:45642040-45642323	intergenic	284
LOC101928211	0.4429	NR 110180	chr7:123992136-123992483	promoter
NDEL1	0.4429	NM 030808	chr17:8370017-8370559	gene body	544
NFIX	0.4429	NM 001271044	chr19:13175008-13175313	gene body	306
SEMA6D	0.4429	NM 001198999	chr15:47592308-47592691	gene body
HLF	0.4425	NM 002126	chr17:53397820-53398306	gene body	487
PNKD	0.4425	NM 015488	chr2:219207716-219208493	gene body	696
PFKFB3	0.4424	NM 001282630	chr10:6274873-6275173	gene body
INSR	0.442	NM 001079817	chr19:7249241-7249501	gene body	261
MAP1B	0.4418	NM 001324255	chr5:71477468-71477839	gene body	372
CTNNA1	0.4417	NM 001290309	chr5:138175014-138175350	gene body
FLJ46284	0.4417	NR 046114	chr8:93831316-93831656	intergenic
GABRR1	0.4417	NM 001256703	chr6:89915533-89915838	gene body	306
MEGF6	0.4417	NM 001409	chr1:3485426-3485677	gene body
NR5A2	0.4417	NM 001276464	chr1:200129574-200129849	gene body
PRDM16	0.4417	NM 022114	chr1:3196495-3196784	gene body	290
SLC26A9	0.4417	NM 052934	chr1:205901954-205902264	gene body
TEX41	0.4417	NR 033870	chr2:146321607-146321952	intergenic
TSPAN33	0.4417	NM 178562	chr7:128808410-128808676	gene body
MACROD2	0.4414	NM 080676	chr20:15897365-15897725	gene body	361
OBP2B	0.4414	NM 001288987	chr9:136089688-136090210	intergenic
C9orf3	0.4413	NM 032823	chr9:97773602-97773828	gene body
LINC01198	0.4411	NR 120426	chr13:47041899-47042186	promoter
TTC7B	0.4411	NM 001320421	chr14:91093935-91094287	gene body	354
ZNF827	0.441	NM 001306215	chr4:146694581-146694863	gene body	283
B3GALNT1	0.4405	NM 003781	chr3:160821584-160822024	gene body
ANKS1A	0.44	NM 015245	chr6:35017293-35017599	gene body	307
C5orf66	0.44	NM 001277348	chr5:134555051-134555385	gene body
HIPK3	0.44	NM 001278162	chr11:33399503-33399886	intergenic
JCAD	0.44	NM 001350022	chr10:30317561-30317851	gene body	291
NAPG	0.44	NM 003826	chr18:10562812-10563261	intergenic	450
ODF1	0.44	NM 024410	chr8:103549148-103549471	intergenic
PLXNA4	0.44	NM 020911	chr7:132099675-132100286	gene body
ACTRT2	0.4395	NM 080431	chr1:2896015-2896499	intergenic	485
ZBTB16	0.4394	NM 001354751	chr11:113937023-113937594	gene body	178
LAMB1	0.4388	NM 002291	chr7:107593043-107593532	gene body
LINC01572	0.4386	NR 126330	chr16:72527953-72528253	gene body
MYH10	0.4386	NM 005964	chr17:8508574-8508933	gene body
NFIX	0.4386	NM 001271044	chr19:13201353-13201623	gene body	272
XPO6	0.4386	NM 001270940	chr16:28154995-28155250	gene body	256
MSI2	0.4385	NM 001322250	chr17:55675749-55676412	gene body	664
LOC285766	0.4383	NR 126020	chr6:211789-212069	intergenic
PTK2	0.4383	NM 001352746	chr8:141960333-141960766	gene body
SYNE1	0.4383	NM 001347702	chr6:152489392-152489702	promoter	312
ADAM22	0.438	NM 021721	chr7:87663533-87663861	gene body
C1orf198	0.438	NM 001136495	chr1:230942859-230943181	intergenic	323
ZNF704	0.438	NM 001033723	chr8:81551393-81551650	gene body	258
LOC100505774	0.4376	NR 145832	chr2:28956248-28957129	gene body
ACTRT2	0.4374	NM 080431	chr1:2896563-2897244	intergenic	683
LDLRAP1	0.4373	NM 015627	chr1:25853704-25854127	intergenic
DOCK2	0.4371	NM 004946	chr5:169169830-169170123	gene body
NPAS3	0.4371	NM 001165893	chr14:33926952-33927319	gene body
LOC101927190	0.437	NR 104675	chr5:115717923-115718211	intergenic
MED24	0.437	NM 001330211	chr17:38174687-38175267	post TES	201
LINC02545	0.4367	NR 149109	chr11:13881442-13881704	gene body
UQCRHL	0.4367	NM 001089591	chr1:16143300-16143582	intergenic
KSR2	0.4365	NM 173598	chr12:117964795-117965620	gene body
FGF18	0.4364	NM 003862	chr5:170863999-170864776	gene body
SRSF12	0.4364	NM 080743	chr6:89808271-89808660	gene body
ANKS1A	0.4362	NM 015245	chr6:35027087-35028236	gene body	1150
IFT122	0.436	NM 052985	chr3:129206248-129206549	gene body	302
LINC01791	0.436	NR 147209	chr19:31311713-31311973	intergenic
LOC101929172	0.436	NR 104677	chr8:21317759-21318140	intergenic
TMEM181	0.4359	NM 020823	chr6:159009956-159010710	gene body
FNBP1	0.4358	NM 015033	chr9:132709673-132710004	gene body	332
HAAO	0.4357	NM 012205	chr2:43023570-43023945	pre pre promoter	376
OSBP2	0.4357	NM 030758	chr22:31271752-31272113	gene body
FAM228A	0.4356	NM 001040710	chr2:24398151-24398741	gene body	250
LOC643339	0.4356	NR 040096	chr12:93472475-93472860	gene body
SGCA	0.4356	NM 001135697	chr17:48255062-48255422	post TES	362
SPACA1	0.4356	NM 030960	chr6:88654679-88655111	intergenic	434
CNKSR3	0.435	NM 173515	chr6:154828637-154829053	gene body
KCNMA1	0.435	NM 001322836	chr10:79068841-79069203	gene body
RNF122	0.435	NM 024787	chr8:33420436-33420708	gene body	273
MIR196A1	0.4348	NR 029582	chr17:46715450-46715992	intergenic
FAM210A	0.4347	NM 001098801	chr18:13688386-13689035	gene body	652
MIR100HG	0.4346	NR 137178	chr11:121966359-121966860	gene body
ANKRD17	0.4344	NM 032217	chr4:74147369-74147989	intergenic
LOC100130357	0.4344	NM 001242698	chr6:13289154-13289514	gene body	362
LOC728739	0.4344	NR 037629	chr12:108378202-108378856	intergenic
NEDD4L	0.4344	NM 001144964	chr18:55714258-55714709	promoter
PARD6B	0.4344	NM 032521	chr20:49338479-49338807	intergenic	329
ASB3	0.4343	NM 145863	chr2:53941252-53941685	gene body
AXIN2	0.4343	NM 004655	chr17:63552050-63552340	gene body	151
LOC101928618	0.4343	NR 108089	chr7:36028747-36029050	intergenic	305
SDK2	0.4343	NM 001144952	chr17:71529254-71529615	gene body
TSPAN9	0.4342	NM 001168320	chr12:3261425-3261912	gene body	488
ASTN1	0.434	NM 004319	chr1:176901504-176901845	gene body	342
GSG1L	0.434	NM 001323900	chr16:27898714-27899056	gene body	343
KAAG1	0.434	NM 181337	chr6:24357234-24357664	promoter
LOC101927881	0.434	NR 110278	chr2:129816834-129817262	intergenic	429
SPON1	0.434	NM 006108	chr11:14014850-14015150	gene body
TCF4	0.434	NM 001243226	chr18:53066245-53066494	gene body
ERG	0.4338	NM 004449	chr21:39939101-39939400	gene body
LINC01625	0.4338	NR 033919	chr6:139898589-139899283	intergenic	695
TGFB2	0.4338	NM 003238	chr1:218530863-218531187	gene body	325
LINC00954	0.4336	NR 033875	chr2:20049933-20050530	intergenic
HSPB7	0.4335	NM 014424	chr1:16342090-16342271	gene body
CASC20	0.4333	NR 109953	chr20:6494280-6494634	gene body
ERI1	0.4333	NM 001354638	chr8:8907969-8908301	gene body	333
EXT1	0.4333	NM 000127	chr8:119038107-119038418	gene body	312
TRPS1	0.433	NM 001282902	chr8:116122820-116123209	intergenic
ACTN1-AS1	0.4329	NR 073422	chr14:69507923-69508264	intergenic	342
TEX36-AS1	0.4329	NR 023362	chr10:127131673-127132011	intergenic
ADCY3	0.4327	NM 004036	chr2:25054967-25055395	gene body
PLB1	0.4327	NM 001170585	chr2:28859801-28860320	gene body	520
VAPA	0.4326	NM 194434	chr18:10067754-10068572	intergenic
GRK5	0.4325	NM 005308	chr10:121073728-121073878	gene body	151
NCALD	0.4325	NM 001040629	chr8:103092185-103092640	gene body
MYLK4	0.4322	NM 001347872	chr6:2805003-2805310	intergenic
ACOT7	0.432	NM 007274	chr1:6410539-6410898	gene body
LINC00906	0.432	NR 027318	chr19:29352324-29352574	intergenic
LINC01122	0.432	NR 033873	chr2:59027932-59028384	gene body
PVT1	0.4318	NR 003367	chr8:129043443-129043713	gene body
HECA	0.4317	NM 016217	chr6:139403502-139403867	intergenic	299
LINC00114	0.4317	NR 027066	chr21:40136985-40137339	gene body
LINC00703	0.4317	NR 108054	chr10:4383111-4383639	intergenic
MSX2	0.4317	NM 002449	chr5:174028357-174028635	intergenic
RNF216	0.4317	NM 207116	chr7:5675498-5675917	gene body	420
SOX17	0.4317	NM 022454	chr8:55228115-55228413	intergenic
ITGB5	0.4314	NM 001354766	chr3:124614733-124615059	gene body	328
GATA6	0.4313	NM 005257	chr18:19744909-19745228	pre pre promoter	92
ANKH	0.4312	NM 054027	chr5:14838681-14839020	gene body
CREB1	0.4312	NM 001320793	chr2:208414399-208414671	gene body	273
PTK2	0.4312	NM 001352699	chr8:142033028-142033293	intergenic	266
CLUH	0.431	NM 015229	chr17:2611358-2611774	gene body	417
RAB11FIP5	0.4309	NM 015470	chr2:73315363-73316698	gene body
CLMP	0.4308	NM 024769	chr11:123006623-123006972	gene body	350
SUZ12	0.4306	NM 015355	chr17:30304631-30305249	gene body	370
LINC02529	0.4305	NR 125873	chr6:159926119-159926905	intergenic	787
C9orf3	0.43	NM 032823	chr9:97807463-97807760	gene body
EXT1	0.43	NM 000127	chr8:118881043-118881323	gene body	282
FBLN1	0.43	NM 006485	chr22:45914566-45914836	gene body
LINC01450	0.43	NR 110831	chr7:40949166-40949446	intergenic	282
LINC01460	0.43	NR 135200	chr2:27939768-27940111	pre promoter	344
LOC442497	0.43	NR 033960	chr7:481815-482126	intergenic
PTGER3	0.43	NM 198716	chr1:71493983-71494347	gene body
SEMA6D	0.43	NM 001198999	chr15:47575575-47575836	gene body
SLC45A1	0.43	NM 001080397	chr1:8389459-8389812	gene body
ZNF704	0.43	NM 001033723	chr8:81613437-81613696	gene body	164
MEGF6	0.4295	NM 001409	chr1:3493785-3494543	gene body	344
ADCY9	0.4294	NM 001116	chr16:4160786-4161352	gene body	416
MICALCL	0.4292	NM 032867	chr11:12290417-12291043	intergenic	627
CDC14B	0.4291	NM 001351569	chr9:99270756-99271487	gene body	688
MYLK4	0.429	NM 001347872	chr6:2669546-2669897	gene body	352
FNIP2	0.4288	NM 001323916	chr4:159790830-159791108	gene body	279
MED24	0.4288	NM 001330211	chr17:38188709-38189175	gene body
RNF122	0.4288	NM 024787	chr8:33416771-33417419	gene body
ZRANB2-AS1	0.4288	NR 038420	chr1:71511234-71511713	promoter
CLEC16A	0.4283	NM 001243403	chr16:11130594-11130866	gene body
DCBLD1	0.4283	NM 173674	chr6:117834827-117835212	gene body
GMDS	0.4283	NM 001500	chr6:1893747-1894054	gene body	308
LDLRAD3	0.4282	NM 174902	chr11:36145016-36145509	gene body
MGLL	0.4282	NM 001256585	chr3:127429404-127430006	gene body	604
MAP1B	0.4281	NM 001324255	chr5:71478644-71479683	gene body	1041
AQR	0.428	NM 014691	chr15:35193045-35193306	gene body
CASC20	0.428	NR 109953	chr20:6461325-6461720	gene body
DENND1A	0.428	NM 024820	chr9:126440535-126440795	gene body
GJA1	0.428	NM 000165	chr6:121774284-121774560	intergenic	277
SNORA23	0.428	NR 002962	chr11:9449661-9449938	promoter
LYPD6B	0.4278	NM 177964	chr2:149957537-149957820	gene body
CAPZB	0.4277	NM 004930	chr1:19746159-19746564	gene body	407
JAZF1	0.4277	NM 175061	chr7:27878023-27878941	gene body
CA3-AS1	0.4275	NR 121630	chr8:86404199-86404780	intergenic
CMTR1	0.4275	NM 015050	chr6:37374029-37374318	intergenic
ERCC1	0.4275	NM 001983	chr19:45932577-45932928	intergenic	352
FHIT	0.4275	NM 002012	chr3:60275260-60275737	gene body
MIR148A	0.4275	NR 029597	chr7:25702474-25702941	intergenic	468
ANKS1A	0.4274	NM 015245	chr6:35059293-35059772	post TES	480
ANKS1A	0.4274	NM 015245	chr6:35059881-35060289	post TES	410
HOGA1	0.4274	NM 001134670	chr10:99361597-99361931	gene body	336
LINC00702	0.4273	NR 108040	chr10:4259709-4260290	gene body	401
MIR8056	0.4273	NR 107023	chr5:172839591-172839962	intergenic
CPPED1	0.4271	NM 018340	chr16:12922895-12923217	intergenic
SMAD3	0.4271	NM 001145102	chr15:67481843-67482364	gene body	522
TACC2	0.4271	NM 001291877	chr10:123789750-123790057	gene body	308
KIF3B	0.427	NM 004798	chr20:30884294-30885066	gene body
RBM19	0.427	NM 001146699	chr12:114327720-114328344	gene body
EPC1	0.4269	NM 001272019	chr10:32553436-32553788	intergenic
BAIAP2	0.4267	NM 001144888	chr17:79026618-79027149	gene body
DAPK1	0.4267	NM 001288731	chr9:89984967-89985503	intergenic
JAZF1	0.4267	NM 175061	chr7:28054742-28054961	gene body
LGALS9	0.4267	NM 002308	chr17:25971683-25971976	gene body
NCOR2	0.4267	NM 006312	chr12:124894946-124895233	gene body	289
FLT1	0.4264	NM 002019	chr13:28910687-28910945	gene body
MTA3	0.4264	NM 001282756	chr2:42840883-42841259	gene body
PLXNB1	0.4264	NM 001130082	chr3:48446116-48446432	gene body	318
KCNMA1	0.4262	NM 001322836	chr10:79059033-79059455	gene body	423
LINC02102	0.4262	NR 103771	chr5:6705916-6706576	gene body	485
NAPG	0.4262	NM 003826	chr18:10544183-10544649	gene body	468
SAP130	0.4262	NM 001330300	chr2:128740010-128740322	gene body
DLGAP4	0.426	NM 014902	chr20:35114172-35114529	gene body	359
TBC1D10A	0.426	NM 001204240	chr22:30694150-30694794	gene body
DCLK2	0.4258	NM 001040261	chr4:151019488-151020135	gene body	113
FNIP1	0.4257	NM 133372	chr5:131058416-131058612	gene body	198
RBFOX1	0.4257	NM 018723	chr16:6963721-6964143	gene body
TATDN1	0.4257	NM 032026	chr8:125522108-125522607	gene body
ZBTB17	0.4257	NM 001287604	chr1:16268412-16268724	gene body
AGTPBP1	0.4256	NM 001286717	chr9:88150554-88151087	intergenic	401
COTL1	0.4256	NM 021149	chr16:84620314-84620578	gene body	265
RASGRF1	0.4256	NM 001145648	chr15:79262349-79262907	gene body	509
ITGA9	0.4253	NM 002207	chr3:37579493-37580127	gene body	635
ZADH2	0.4253	NM 001306093	chr18:72913529-72914060	gene body	532
SOCS1	0.4252	NM 003745	chr16:11282872-11283346	intergenic
BCKDHB	0.425	NM 001318975	chr6:80823235-80823501	gene body
C6orf106	0.425	NM 022758	chr6:34661200-34661473	gene body
CSMD1	0.425	NM 033225	chr8:4229278-4229540	gene body
GATA3	0.425	NM 002051	chr10:8105752-8106072	gene body
HNRNPD	0.425	NM 001003810	chr4:83113355-83113639	intergenic
LRMDA	0.425	NM 032024	chr10:78062812-78063229	gene body
MAN1C1	0.425	NM 020379	chr1:25978824-25979148	gene body	325
VPS35L	0.425	NM 001300743	chr16:19656560-19656673	gene body
LINC02169	0.4247	NR 126340	chr16:54250175-54251007	intergenic
SUB1	0.424	NM 006713	chr5:32628148-32628440	intergenic	293
MIR100HG	0.4238	NR 137180	chr11:122179528-122180412	promoter
RRBP1	0.4238	NM 004587	chr20:17616047-17616344	gene body	298
ACOT7	0.4233	NM 007274	chr1:6427528-6427830	gene body	303
FOXN3	0.4233	NM 005197	chr14:89874887-89875211	gene body	326
LOC730338	0.4233	NR 134575	chr7:46691118-46691407	intergenic
EFHD1	0.423	NM 001243252	chr2:233453959-233454135	intergenic	177
WFS1	0.423	NM 006005	chr4:6253684-6254082	intergenic
FZR1	0.4229	NM 016263	chr19:3516765-3517113	gene body
HSPA4L	0.4227	NM 014278	chr4:128705056-128705530	gene body
NUDT7	0.4225	NM 001105663	chr16:77623271-77623564	intergenic
SLC2A1	0.4225	NM 006516	chr1:43412488-43412751	gene body	265
SMAD3	0.4225	NM 001145102	chr15:67463986-67464413	gene body
LINC01476	0.4222	NR 110813	chr17:57531464-57531881	gene body
MEGF8	0.4222	NM 001271938	chr19:42865254-42865687	gene body	147
THSD4	0.4222	NM 024817	chr15:71902138-71902445	gene body	309
ERCC4	0.422	NM 005236	chr16:13992663-13992957	intergenic	295
MYH10	0.422	NM 005964	chr17:8421973-8422312	gene body
RUNX1	0.422	NM 001754	chr21:36649911-36650212	intergenic	302
TCIRG1	0.422	NM 006019	chr11:67815461-67815852	gene body
UNC13C	0.422	NM 001329919	chr15:54244801-54245061	intergenic
CADM3	0.4217	NM 021189	chr1:159094967-159095331	intergenic
COL4A2	0.4217	NM 001846	chr13:111019477-111019767	gene body	291
CORO2B	0.4217	NM 001324014	chr15:68794564-68794971	intergenic	408
ITGA9	0.4217	NM 002207	chr3:37635420-37635745	gene body	326
KIF2B	0.4217	NM 032559	chr17:52220209-52220527	intergenic
UBE2H	0.4217	NM 182697	chr7:129471610-129472055	gene body	446
CAMK1D	0.4214	NM 020397	chr10:12792839-12793039	gene body
LOC100130357	0.4214	NM 001242698	chr6:13290091-13290370	gene body	280
MIR29B2CHG	0.4214	NR 135298	chr1:207994012-207994627	gene body
LINC00906	0.4212	NR 027318	chr19:29433069-29433349	intergenic
NRP1	0.4212	NM 001330068	chr10:33809455-33809887	intergenic	88
NR2F1-AS1	0.4211	NR 109825	chr5:92766032-92766450	gene body
MN1	0.4206	NM 002430	chr22:28179838-28180436	gene body	599
DHX34	0.4205	NM 014681	chr19:47880537-47881188	gene body
AGBL1	0.42	NM 152336	chr15:87422973-87423392	gene body
CAMTA1	0.42	NM 001349608	chr1:6887699-6888182	gene body	485
CBY1	0.42	NM 015373	chr22:39070792-39071286	post TES	287
CPQ	0.42	NM 016134	chr8:97780654-97781039	gene body
FERMT2	0.42	NM 006832	chr14:53414175-53414383	gene body
IGHMBP2	0.42	NM 002180	chr11:68709578-68709831	post TES	255
KIAA1549L	0.42	NM 012194	chr11:33501241-33501886	intergenic
LINC01085	0.42	NR 033931	chr4:14406559-14406848	intergenic
LOC100506403	0.42	NR 073512	chr21:36696294-36697364	intergenic	1071
NEO1	0.42	NM 002499	chr15:73285314-73285569	intergenic	256
PIEZO2	0.42	NM 022068	chr18:11180231-11180586	intergenic	356
RTN4RL1	0.42	NM 178568	chr17:1850577-1850909	gene body
TTLL11	0.42	NM 194252	chr9:124833040-124833296	gene body
ZNF365	0.42	NM 199451	chr10:64418314-64418571	gene body
ZNF503	0.4197	NM 032772	chr10:77158158-77159262	gene body
LIMS2	0.4194	NM 001161404	chr2:128441293-128441677	pre promoter
CD83	0.4192	NM 001040280	chr6:14189727-14190176	intergenic
FAM53B	0.4192	NM 014661	chr10:126348939-126349413	gene body
SLC22A3	0.4192	NM 021977	chr6:160770775-160771321	gene body
NPAS2	0.419	NM 002518	chr2:101600164-101600601	gene body	438
LIMCH1	0.4188	NM 001112717	chr4:41622533-41622846	gene body	315
LINC02563	0.4188	NR 131984	chr17:63469379-63469725	intergenic	347
LPIN1	0.4188	NM 001349200	chr2:11950964-11951580	gene body	402
ATP6V0A4	0.4187	NM 130841	chr7:138435818-138436396	gene body
FER	0.4186	NM 001308028	chr5:108123865-108124222	gene body	358
LINC00456	0.4186	NR 125725	chr13:97758598-97759020	intergenic	424
PREPL	0.4186	NM 001171603	chr2:44553842-44554407	gene body	566
CSMD1	0.4183	NM 033225	chr8:4736968-4737276	gene body
GMDS	0.4183	NM 001500	chr6:1895229-1895532	gene body	304
HSD17B7P2	0.4183	NR 003086	chr10:38644421-38644705	promoter	285
MIR924HG	0.4183	NR 024391	chr18:37321837-37322114	gene body
MRPS23	0.4183	NM 016070	chr17:55911677-55912255	intergenic	580
USH2A	0.4183	NM 206933	chr1:216224380-216224874	gene body
OSBPL10	0.4182	NM 017784	chr3:31833599-31834003	gene body
MYH10	0.4181	NM 005964	chr17:8474319-8474713	gene body	395
DGKD	0.418	NM 152879	chr2:234369828-234370115	gene body
DKFZp451B082	0.418	NR 033862	chr6:163782314-163782620	intergenic
FRMD4A	0.418	NM 001318337	chr10:13752288-13752543	gene body
GATAD2A	0.418	NM 017660	chr19:19499855-19500060	gene body	207
LINC00867	0.418	NR 108045	chr10:120174376-120174650	intergenic
MED13	0.418	NM 005121	chr17:60059645-60059911	gene body
NAV2	0.418	NM 001111018	chr11:20090147-20090373	gene body
IRS1	0.4179	NM 005544	chr2:227660284-227660837	gene body	556
FGF14	0.4178	NM 001321949	chr13:102663929-102664505	gene body	577
FGF6	0.4178	NM 020996	chr12:4545745-4546221	gene body
MAP3K14	0.4178	NM 003954	chr17:43366178-43366546	gene body
TNFAIP1	0.4178	NM 021137	chr17:26672498-26672815	gene body	318
CHST11	0.4177	NM 001173982	chr12:105127612-105128314	gene body	703
LINC02005	0.4177	NR 146637	chr3:73791214-73791920	intergenic
ANKRD6	0.4175	NM 014942	chr6:90277123-90277757	gene body	636
DIO2	0.4175	NM 000793	chr14:80682078-80682337	gene body
MSRB2	0.4175	NM 012228	chr10:23355137-23355510	intergenic	375
NCK2	0.4175	NM 003581	chr2:106495504-106495777	gene body	274
SCRG1	0.4175	NM 001329597	chr4:174399870-174400372	gene body	503
ABHD11	0.4171	NM 001301058	chr7:73160671-73161202	intergenic	530
CEP55	0.4171	NM 018131	chr10:95262759-95263097	gene body
DLEU1	0.4171	NR 109974	chr13:50939966-50940332	gene body
DOCK1	0.4171	NM 001290223	chr10:129200866-129201372	gene body
LINC00310	0.4171	NR 027267	chr21:35552016-35552211	promoter	185
RERE	0.4171	NM 012102	chr1:8498537-8498791	gene body	255
ASIC2	0.4167	NM 001094	chr17:31593657-31593963	gene body
GYG1	0.4167	NM 004130	chr3:148731569-148731955	gene body	388
NUP160	0.4167	NM 015231	chr11:47858893-47859161	gene body
PIK3R1	0.4167	NM 181523	chr5:67546172-67546592	gene body	422
RPLP1	0.4167	NM 001003	chr15:69792274-69792570	intergenic
CUX2	0.4163	NM 015267	chr12:111539692-111540212	gene body
ABHD5	0.4162	NM 016006	chr3:43748179-43748598	gene body
C5orf66	0.4162	NM 001277348	chr5:134582879-134583216	gene body	339
GALNT2	0.4162	NM 004481	chr1:230215254-230215723	gene body	470
OAT	0.4162	NM 000274	chr10:126067476-126067763	intergenic	288
AGR2	0.416	NM 006408	chr7:16852929-16853412	intergenic	472
GLB1	0.416	NM 001317040	chr3:33110382-33110709	gene body
KANK1	0.416	NM 001354337	chr9:729494-729913	gene body	421
LINC01752	0.416	NR 110611	chr20:10727789-10728060	intergenic
LINC02517	0.416	NR 149126	chr4:8331648-8332129	intergenic
PAPSS1	0.416	NM 005443	chr4:108521332-108521592	intergenic	261
PBX1	0.416	NM 002585	chr1:164581451-164581714	gene body	265
TNS1	0.416	NM 022648	chr2:218798594-218798951	gene body
ZMIZ1-AS1	0.416	NR 024431	chr10:80522917-80523550	intergenic	634
DLGAP1	0.4158	NM 004746	chr18:3622133-3622522	gene body	390
KCTD15	0.4158	NM 001129995	chr19:34441429-34441726	intergenic
LINC02301	0.4158	NR 146650	chr14:83809040-83809408	intergenic
COLGALT2	0.4157	NM 001303420	chr1:183952559-183952975	gene body
GMDS	0.4157	NM 001500	chr6:2103378-2103872	gene body
LINC01926	0.4157	NR 146904	chr18:56495923-56496235	gene body	313
MIR100HG	0.4157	NR 137195	chr11:121974068-121974445	gene body	378
STAT1	0.4157	NM 139266	chr2:191862064-191862396	gene body
FBLN2	0.4156	NM 001998	chr3:13571843-13572110	intergenic
MYT1L	0.4156	NM 001329846	chr2:1829613-1830471	gene body
SERP2	0.4156	NM 001346980	chr13:44871071-44871530	intergenic	460
CDC37L1	0.415	NM 017913	chr9:4678340-4678678	promoter	339
LINC02081	0.415	NR 110848	chr17:76664688-76665005	intergenic
LPP	0.415	NM 001167672	chr3:187844714-187845102	intergenic	389
SEPT8	0.415	NM 001098813	chr5:132118705-132119139	intergenic	435
SIL1	0.415	NM 022464	chr5:138321119-138321574	gene body	456
THSD4	0.415	NM 024817	chr15:71804783-71805161	gene body
UBTD1	0.415	NM 024954	chr10:99307711-99308100	gene body
DPYSL2	0.4147	NM 001386	chr8:26471859-26472765	gene body	907
PCSK5	0.4147	NM 001190482	chr9:78588845-78589416	gene body	572
FOXK1	0.4145	NM 001037165	chr7:4650204-4650496	intergenic
ATXN10	0.4144	NM 013236	chr22:46152901-46153344	gene body	444
LMOD1	0.4144	NM 012134	chr1:201873398-201873666	gene body	269
SPIDR	0.4144	NM 001352936	chr8:48174942-48175230	gene body
DPT	0.4143	NM 001937	chr1:168659383-168659834	intergenic	218
ITGBL1	0.4143	NM 001271755	chr13:102107669-102108000	gene body	332
LINC00310	0.4143	NR 027267	chr21:35535506-35535886	intergenic	295
SLC15A4	0.4143	NM 145648	chr12:129275014-129275420	intergenic
LINC02145	0.414	NR 028351	chr5:5965178-5965556	intergenic
MECOM	0.414	NM 001205194	chr3:169276054-169276382	gene body	329
NRP2	0.414	NM 201267	chr2:206634539-206634793	gene body
PTPRE	0.414	NM 006504	chr10:129721043-129721743	gene body	702
EXOC2	0.4136	NM 018303	chr6:733517-734099	intergenic
TMEM132D	0.4136	NM 133448	chr12:129754307-129754662	gene body
GEM	0.4133	NM 005261	chr8:95260515-95260780	post TES	266
LINC01905	0.4133	NR 146510	chr18:53711016-53711597	gene body
RNF144A	0.4133	NM 001349186	chr2:7162697-7162958	gene body
DUSP7	0.4131	NM 001947	chr3:52073930-52074228	intergenic	299
ADARB2	0.413	NM 018702	chr10:1729605-1730003	gene body
CLMP	0.413	NM 024769	chr11:123089768-123090274	intergenic
SH3RF3	0.413	NM 001099289	chr2:110105098-110105381	gene body	284
SLC40A1	0.413	NM 014585	chr2:190428310-190428621	gene body	313
SYNJ2-IT1	0.413	NR 046796	chr6:158420897-158421299	promoter	404
LINC00494	0.4129	NR 026958	chr20:47172693-47173045	intergenic
NEURL1B	0.4129	NM 001308178	chr5:172093435-172093738	gene body
PPFIA1	0.4129	NM 003626	chr11:70149181-70149413	gene body	220
MAR10	0.4127	NM 001100875	chr17:60795668-60796087	gene body	288
SLC41A3	0.4127	NM 001164475	chr3:125777612-125778261	gene body
CASC15	0.4125	NR 015410	chr6:22099488-22099873	gene body
GCNT2	0.4125	NM 145649	chr6:10532244-10532738	gene body
LTBP2	0.4125	NM 000428	chr14:75109007-75109261	intergenic	194
MIR548AO	0.4125	NR 049801	chr8:40943569-40944033	intergenic
GALNT1	0.4122	NM 020474	chr18:33275760-33276102	gene body
SVIL	0.4122	NM 001323599	chr10:30022338-30022716	gene body	317
CCDC8	0.4121	NM 032040	chr19:46930719-46931895	intergenic	978
OPRK1	0.4121	NM 001282904	chr8:54240522-54241041	intergenic
EZH1	0.412	NM 001321079	chr17:40886088-40886537	gene body
LINC00424	0.412	NR 047040	chr13:22607174-22607436	intergenic
LINC00603	0.412	NR 104633	chr5:40148382-40148653	intergenic
LOC101927851	0.412	NR 125945	chr1:235109667-235109986	intergenic	320
PSMG1	0.412	NM 003720	chr21:40458082-40458370	intergenic	289
ACTN1	0.4117	NM 001130005	chr14:69439381-69439881	gene body
BCAS3	0.4117	NM 001099432	chr17:58979316-58979893	gene body	94
C8orf76	0.4117	NM 032847	chr8:124243514-124243961	gene body
DYM	0.4117	NM 017653	chr18:46786700-46787222	gene body
PLA2G15	0.4117	NM 012320	chr16:68281818-68282213	gene body	183
TBC1D16	0.4117	NM 019020	chr17:77997468-77998110	gene body
ZBTB16	0.4114	NM 001354751	chr11:113994593-113994891	gene body	299
MYH10	0.4112	NM 005964	chr17:8528199-8529206	gene body
RSPO3	0.4112	NM 032784	chr6:127296972-127297427	intergenic
VRTN	0.4112	NM 018228	chr14:74848354-74848661	intergenic
AFAP1	0.411	NM 001134647	chr4:7920664-7921391	gene body
COL4A3	0.411	NM 000091	chr2:228092812-228093081	gene body	270
LINC01657	0.4109	NR 125964	chr1:175847601-175848140	gene body	540
MICAL3	0.4109	NM 015241	chr22:18342116-18342486	gene body	372
NKD1	0.4108	NM 033119	chr16:50640209-50640611	gene body	403
ABLIM1	0.4105	NM 001322887	chr10:116442933-116443620	gene body	422
C9orf92	0.41	NM 001271829	chr9:16199274-16199553	intergenic	280
CSMD1	0.41	NM 033225	chr8:3094361-3094650	gene body
DAOA	0.41	NM 001161814	chr13:105224812-105225208	intergenic
DCTN6	0.41	NM 006571	chr8:30071970-30072242	intergenic
FGFR1	0.41	NM 015850	chr8:38352370-38353348	intergenic
GRIK1	0.41	NM 175611	chr21:31121112-31121374	gene body
KIF3B	0.41	NM 004798	chr20:30904070-30904368	gene body
LTBP2	0.41	NM 000428	chr14:75067278-75067565	gene body	288
MB21D2	0.41	NM 178496	chr3:192604611-192605074	gene body
MYOC	0.41	NM 000261	chr1:171584321-171584741	intergenic
NDUFA10	0.41	NR 136158	chr2:240883516-240884163	gene body	648
NR2F1-AS1	0.41	NR 109825	chr5:92217035-92217327	intergenic
PRL	0.41	NM 001163558	chr6:22414415-22414806	intergenic
SAMD5	0.41	NM 001030060	chr6:147856892-147857187	gene body
TRMT44	0.41	NM 152544	chr4:8505214-8505395	intergenic
GATA6	0.4098	NM 005257	chr18:19780587-19781330	gene body	616
NR2F2	0.4098	NM 001145157	chr15:96904373-96905049	intergenic
LINC00670	0.4094	NR 034144	chr17:12456642-12456906	gene body	265
CACNA2D3	0.4093	NM 018398	chr3:54912660-54913208	gene body
COL22A1	0.4093	NM 152888	chr8:139827583-139828007	gene body
CASZ1	0.4092	NM 001079843	chr1:10735078-10735662	gene body	585
LINC02181	0.4092	NR 126008	chr16:87158974-87159440	intergenic	241
FBXO21	0.4091	NM 015002	chr12:117626723-117627126	gene body
HSPA12A	0.409	NM 001330164	chr10:118458613-118459109	gene body
SLC26A8	0.4089	NM 052961	chr6:35980078-35980509	gene body
LINC00924	0.4088	NR 027133	chr15:96211253-96211583	intergenic
AHNAK	0.4087	NM 024060	chr11:62268987-62269593	gene body	194
ELN	0.4087	NM 001278917	chr7:73404065-73404743	intergenic	679
PFKP	0.4087	NM 001323070	chr10:3146671-3147002	promoter	332
CASC15	0.4086	NR 015410	chr6:21871772-21871999	gene body
LAPTM5	0.4086	NM 006762	chr1:31243926-31244177	intergenic
MAF	0.4086	NM 001031804	chr16:79333157-79333435	intergenic
PLSCR4	0.4086	NM 001128304	chr3:146057220-146057572	intergenic
SLC6A4	0.4086	NM 001045	chr17:28551858-28552335	gene body
ARHGAP26	0.4083	NM 001349547	chr5:142520533-142520840	gene body	308
FOXCUT	0.4083	NR 125804	chr6:1601093-1601741	pre pre promoter	402
HIP1	0.4083	NM 005338	chr7:75382470-75382778	intergenic	309
LRRC4C	0.4083	NR 047673	chr11:39989937-39990242	intergenic
MEIS2	0.4083	NM 001220482	chr15:37808718-37809030	intergenic
RHBDD1	0.4083	NM 001349071	chr2:227835241-227835603	gene body	363
RIN3	0.4083	NM 024832	chr14:93068327-93068662	gene body	336
ARHGAP10	0.408	NM 024605	chr4:148675123-148675569	gene body	447
KCNE2	0.408	NM 172201	chr21:35707875-35708177	intergenic	303
KCNQ1	0.408	NM 181798	chr11:2695853-2696238	gene body
LINC02311	0.408	NR 146498	chr14:82448723-82449046	intergenic
PALM2	0.408	NM 001037293	chr9:112469786-112470161	gene body	377
GLIS3	0.4078	NM 152629	chr9:3821908-3822255	post TES
ELN	0.4076	NM 001278917	chr7:73450965-73451504	gene body
CEP120	0.4075	NM 001166226	chr5:122614532-122615235	intergenic	470
TTLL11	0.4075	NM 194252	chr9:124796219-124796598	gene body	381
TXNRD2	0.4075	NM 001352301	chr22:19908020-19908440	gene body
NPAS2	0.4073	NM 002518	chr2:101579098-101579445	gene body
PFKFB3	0.4073	NM 001282630	chr10:6217055-6217546	gene body	492
MECOM	0.4072	NM 001205194	chr3:169385212-169385903	pre pre promoter
CHAF1B	0.4071	NM 005441	chr21:37761044-37761465	gene body
LLGL2	0.4071	NM 004524	chr17:73553781-73554163	gene body
SMURF1	0.407	NM 020429	chr7:98665180-98665532	gene body	353
FTH1	0.4067	NM 002032	chr11:61742347-61742971	intergenic	625
LDLRAD4	0.4067	NM 001276251	chr18:13654333-13654695	post TES
MIR548A3	0.4067	NR 030330	chr3:104217727-104218284	intergenic	558
NAALADL2-AS1	0.4067	NR 046714	chr3:175550017-175550309	intergenic
PCNX2	0.4067	NM 014801	chr1:233287620-233287980	gene body
ST6GAL2	0.4067	NM 032528	chr2:107433406-107433677	gene body	272
TIAM1	0.4064	NM 001353694	chr21:32707019-32707413	gene body
NFIA-AS2	0.4062	NR 110617	chr1:61464341-61465145	intergenic	261
PCAT5	0.4062	NR 110138	chr10:36735845-36736378	intergenic
CARMN	0.406	NR 105059	chr5:148797991-148798360	gene body	370
LINC00052	0.406	NR 026869	chr15:88260519-88260877	intergenic
RAB11FIP5	0.406	NM 015470	chr2:73320504-73321140	gene body	637
SULF2	0.406	NM 018837	chr20:46388742-46389075	gene body
TP53BP2	0.406	NM 005426	chr1:224008799-224009056	gene body	201
GRIK1	0.4058	NM 175611	chr21:31310605-31311070	gene body
LTBP2	0.4058	NM 000428	chr14:75083863-75084314	pre pre promoter	452
PPP1CB	0.4058	NM 206876	chr2:28984153-28985011	gene body	649
MCMDC2	0.4057	NM 001136160	chr8:67803828-67804364	gene body
NMT1	0.4057	NM 021079	chr17:43166364-43166778	gene body	416
ITGA9	0.4056	NM 002207	chr3:37600099-37600392	gene body	294
PKNOX2	0.4056	NM 022062	chr11:125045788-125046069	gene body
TTC39A	0.4056	NM 001297667	chr1:51748161-51748489	intergenic	330
MIR4715	0.4055	NR 039865	chr15:25913922-25914309	intergenic	389
MECOM	0.4052	NM 001205194	chr3:169383829-169384206	pre pre promoter
MECOM	0.4052	NM 001205194	chr3:169384532-169384798	pre pre promoter
RASSF3	0.4052	NM 178169	chr12:65043003-65044079	gene body	1079
TBC1D21	0.4052	NM 153356	chr15:74191822-74192652	intergenic	832
LINC02005	0.405	NR 146637	chr3:73830690-73831181	intergenic	493
RNF152	0.405	NM 173557	chr18:59617012-59617364	intergenic	354
S100A4	0.405	NM 019554	chr1:153515903-153516278	gene body
SLC4A7	0.405	NM 001321107	chr3:27563998-27564328	intergenic
LSM4	0.4047	NM 012321	chr19:18424773-18425205	gene body	433
MRC2	0.4046	NM 006039	chr17:60757990-60758260	gene body
ACAD10	0.4045	NM 025247	chr12:112196072-112196457	post TES	329
SLC2A1	0.4045	NM 006516	chr1:43419387-43419772	gene body	386
ATP10A	0.4043	NM 024490	chr15:26050214-26050600	gene body	387
CCDC13	0.4043	NM 144719	chr3:42783154-42783427	gene body	274
LINC01068	0.4043	NR 125772	chr13:80247500-80247796	intergenic	197
LINC01600	0.4043	NR 131168	chr6:2624407-2624905	gene body	499
PAPD5	0.4043	NM 001040285	chr16:50207765-50208046	gene body
NUDT2	0.4042	NM 001244390	chr9:34352104-34352710	intergenic
NFIX	0.4041	NM 001271044	chr19:13181125-13181761	gene body	637
CNKSR3	0.404	NM 173515	chr6:154765807-154766094	gene body
ECHDC1	0.404	NM 001139510	chr6:127611094-127611390	gene body
DKFZp779M0652	0.4038	NR 027134	chr11:45780261-45780628	intergenic	368
LINC00954	0.4038	NR 033875	chr2:19954693-19954953	intergenic
TSPAN9	0.4038	NM 001168320	chr12:3257665-3257926	gene body	262
LINC01522	0.4036	NR 110027	chr20:46606391-46606894	post TES
ABCC12	0.4033	NM 033226	chr16:48166798-48167222	gene body
CNTN5	0.4033	NM 001243270	chr11:99295285-99295596	gene body
GEM	0.4033	NM 005261	chr8:95268244-95269115	gene body
JPT2	0.4033	NM 144570	chr16:1739317-1739593	gene body	277
LINC02065	0.4033	NR 146488	chr5:65585121-65585361	intergenic
LOC102724927	0.4033	NR 120311	chr16:3998919-3999187	gene body	82
MIR548AO	0.4033	NR 049801	chr8:41065752-41066068	intergenic
NCF2	0.4033	NM 001127651	chr1:183543637-183543964	gene body
REV1	0.4033	NM 016316	chr2:100091271-100091725	gene body
SCN11A	0.4033	NM 001349253	chr3:39046450-39046727	gene body
XPNPEP1	0.4033	NM 001324136	chr10:111068499-111068810	intergenic
FGFRL1	0.4031	NM 021923	chr4:1034555-1035004	intergenic	450
PDPK1	0.403	NM 031268	chr16:2640277-2640598	gene body	322
ARHGEF10L	0.4029	NM 001328124	chr1:17999707-18000087	gene body	381
ERC2	0.4029	NM 015576	chr3:56207504-56208067	gene body
BST1	0.4025	NM 004334	chr4:15739984-15740535	intergenic
SDC3	0.4025	NM 014654	chr1:31393656-31394051	intergenic
SPATA24	0.4025	NM 194296	chr5:138736331-138736642	gene body
KCNMA1	0.4022	NM 001322836	chr10:78865800-78866197	gene body	398
SYNJ2	0.4022	NM 003898	chr6:158458853-158459104	gene body	252
PRKCZ	0.4021	NM 001242874	chr1:2072321-2072729	gene body
CCDC149	0.402	NM 173463	chr4:24913710-24913972	gene body
CUX1	0.402	NM 001202544	chr7:101816614-101816924	gene body	125
EOGT	0.402	NM 001278689	chr3:69045481-69045777	gene body
SERPINA1	0.402	NM 001127700	chr14:94866540-94866823	intergenic
TLE1	0.402	NM 001303103	chr9:84215885-84216248	gene body	365
UQCC1	0.402	NM 199487	chr20:33895656-33896036	gene body	381
WDFY4	0.402	NM 020945	chr10:50109522-50109773	gene body
AXIN2	0.4018	NM 004655	chr17:63541971-63542438	gene body
MPPED2	0.4017	NM 001145399	chr11:30608371-30608799	promoter	400
SMC1B	0.4017	NM 148674	chr22:45756279-45756802	gene body
RPS10P7	0.4015	NR 026667	chr1:201534520-201535264	intergenic	745
NPAS3	0.4014	NM 001165893	chr14:33455956-33456264	gene body
SIL1	0.4014	NM 022464	chr5:138520703-138520974	gene body
SLC6A6	0.4014	NM 001134367	chr3:14502385-14502702	gene body	318
SORBS1	0.4014	NM 015385	chr10:97304572-97304835	gene body	266
UTP6	0.4014	NM 018428	chr17:30204568-30204845	gene body	278
LTBP1	0.4012	NM 001166264	chr2:33503225-33503532	gene body	308
GLP2R	0.4011	NM 004246	chr17:9731949-9732205	gene body
LINC01638	0.4011	NM 001350812	chr22:27641021-27641336	intergenic
LINC01742	0.4011	NR 147083	chr20:56583250-56583624	intergenic
PTPN20	0.4011	NM 001320683	chr10:48650267-48650684	intergenic	419
MIR3660	0.401	NR 037433	chr5:89123234-89123860	intergenic	167
FKTN	0.4007	NM 001351502	chr9:108316247-108317001	pre pre promoter	602
MYLK4	0.4007	NM 001347872	chr6:2748861-2749674	gene body
GSE1	0.4002	NM 014615	chr16:85648609-85649015	gene body	192
a Statistically significant atherosclerosis-associated DMRs were determined as described in Methods. All had a percentage of methylation difference (PMD) of >20% (hypermethylated DMRs) or <-20% (hypomethylated DMRs). Only the DMRs with PMD >20% are shown in this section of Table 1 (Table 1A). Tables 1B-D give the other atherosclerosis-associated DMRs.
bRegions relative to the TSS (transcription start site): promoter, -1 to 0.2 kb; pre promoter, -1 to -2 kb; pre pre promoter, -2 to -5 kb. Region relative to the TES (transcript end point): TES + 2 kb. Gene body, TSS +0.2 kb to TES). Intergenic, all other regions
cGenes featured in this article (Data In Brief) or in the linked main-text article (Atherosclerosis) are highlighted in yellow.

## Sheet: Table 1B
Table 1B. Atherosclerosis-associated hypermethylated DMRs with PMD 20 to 40%
Genes associated with moderate athero hypermeth DMRs	PMD	Gene isoform ID	Coordinates of DMR (hg19)	DMR location in associated gene	DMR overlap with aorta enhancer chromatin (bp)
A4GALT	0.2823	NM_001318038	chr22:43091346-43091753	gene body	408
A4GALT	0.27	NM_001318038	chr22:43093450-43094207	gene body	759
AADACL4	0.3671	NM_001013630	chr1:12697776-12698059	intergenic
ABCA4	0.276	NM_000350	chr1:94513909-94514474	gene body	566
ABCA6	0.2429	NM_080284	chr17:67102003-67102346	gene body
ABCA8	0.3309	NM_001288985	chr17:66821106-66821589	intergenic
ABCC1	0.3213	NM_004996	chr16:16169778-16170085	gene body	308
ABCC3	0.4	NM_003786	chr17:48750466-48751017	gene body	218
ABCC3	0.3486	NM_003786	chr17:48768054-48768325	gene body	272
ABCC3	0.2667	NM_003786	chr17:48763884-48764216	gene body	333
ABCC4	0.332	NM_005845	chr13:95814437-95814772	gene body
ABCG1	0.29	NM_207627	chr21:43596949-43597422	intergenic
ABCG1	0.2714	NM_016818	chr21:43642074-43642352	gene body	279
ABCG2	0.3425	NM_001348985	chr4:89015297-89015727	gene body	431
ABHD12	0.3312	NM_015600	chr20:25308699-25309082	gene body	83
ABI3BP	0.3725	NM_001349329	chr3:100634888-100635299	gene body
ABL1	0.3984	NM_005157	chr9:133760284-133760713	gene body
ABL1	0.3438	NM_005157	chr9:133748085-133748843	gene body	445
ABL1	0.3329	NM_005157	chr9:133762781-133763229	gene body
ABL1	0.288	NM_005157	chr9:133717886-133718258	gene body	373
ABL1	0.25	NM_007313	chr9:133655652-133655936	gene body	137
ABL1	0.2119	NM_005157	chr9:133711777-133712190	gene body
ABL2	0.344	NM_001136001	chr1:179199939-179200311	pre promoter
ABLIM1	0.338	NM_001322890	chr10:116267122-116267458	gene body
ABLIM1	0.316	NM_001322887	chr10:116379235-116379544	gene body	310
ABLIM1	0.314	NM_001322886	chr10:116449974-116450289	gene body
ABLIM2	0.2956	NM_032432	chr4:7975403-7975789	gene body	387
ABLIM3	0.3977	NM_014945	chr5:148553653-148554220	gene body	568
ABLIM3	0.3309	NM_014945	chr5:148555194-148555666	gene body	473
ABLIM3	0.2846	NM_014945	chr5:148521884-148522381	gene body	382
ABLIM3	0.2743	NM_014945	chr5:148533493-148533874	gene body	382
ABR	0.2675	NM_001322842	chr17:1147804-1148300	intergenic
ABTB2	0.3518	NM_145804	chr11:34277976-34278412	gene body
ABTB2	0.35	NM_145804	chr11:34203522-34203783	gene body
ABTB2	0.335	NM_145804	chr11:34176404-34176984	gene body	581
ABTB2	0.33	NM_145804	chr11:34214014-34214217	gene body	204
ABTB2	0.218	NM_145804	chr11:34296512-34296800	gene body	289
ACAA2	0.2771	NM_006111	chr18:47254310-47254603	intergenic
ACACB	0.3061	NM_001093	chr12:109569059-109569749	intergenic	691
ACAD10	0.3956	NM_025247	chr12:112194163-112195333	gene body	1134
ACAN	0.3414	NM_001135	chr15:89320162-89320621	intergenic
ACBD3-AS1	0.2108	NR_146443	chr1:226322659-226323351	intergenic
ACBD7-DCLRE1CP1	0.33	NR_144471	chr10:15079546-15079982	gene body
ACCSL	0.3288	NM_001031854	chr11:44028264-44028954	intergenic	691
ACER2	0.2517	NM_001010887	chr9:19431529-19431814	gene body	286
ACKR3	0.3765	NM_020311	chr2:237482831-237483694	gene body
ACKR3	0.3588	NM_020311	chr2:237572016-237572583	intergenic	568
ACKR3	0.2771	NM_020311	chr2:237486284-237486775	gene body	493
ACKR3	0.26	NM_020311	chr2:237506029-237506515	intergenic	116
ACKR3	0.26	NM_020311	chr2:237596069-237596992	intergenic	924
ACKR3	0.205	NM_020311	chr2:237591685-237591973	intergenic	289
ACO2	0.3375	NM_001098	chr22:41900584-41900942	gene body	360
ACO2	0.2464	NM_001098	chr22:41877264-41877523	gene body	260
ACOT7	0.3492	NM_181864	chr1:6445341-6445700	promoter	301
ACOT7	0.2986	NM_007274	chr1:6413788-6414039	gene body
ACOT7	0.2311	NM_007274	chr1:6414220-6414429	gene body
ACOX3	0.2788	NM_003501	chr4:8411943-8412321	gene body	379
ACOXL	0.326	NM_001142807	chr2:111797003-111797431	gene body
ACP7	0.312	NM_001004318	chr19:39569245-39569539	intergenic
ACSS1	0.2814	NM_032501	chr20:25030166-25031004	gene body	840
ACSS1	0.2658	NM_032501	chr20:25025328-25025743	gene body	417
ACSS1	0.258	NM_032501	chr20:25045716-25046066	intergenic
ACTA2	0.37	NM_001320855	chr10:90704068-90704548	gene body	149
ACTA2	0.3529	NM_001320855	chr10:90739752-90740382	gene body	384
ACTA2	0.3479	NM_001320855	chr10:90701047-90701575	gene body
ACTG2	0.3533	NM_001615	chr2:74122742-74122950	gene body	209
ACTG2	0.2843	NM_001615	chr2:74124281-74124729	gene body	449
ACTG2	0.2758	NM_001615	chr2:74119638-74120423	promoter
ACTL7B	0.2333	NM_006686	chr9:111470772-111471071	intergenic	272
ACTN1	0.3525	NM_001130005	chr14:69362058-69362454	gene body	143
ACTN1	0.3525	NM_001130005	chr14:69383209-69383892	gene body	684
ACTN1	0.3512	NM_001130005	chr14:69431463-69431826	gene body	364
ACTN1	0.3296	NM_001130005	chr14:69395554-69396286	gene body	734
ACTN1	0.328	NM_001130005	chr14:69432700-69433029	gene body	330
ACTN1	0.324	NM_001130005	chr14:69367768-69368124	gene body
ACTN1	0.3119	NM_001130005	chr14:69418380-69419079	gene body	701
ACTN1	0.2961	NM_001130005	chr14:69409622-69410105	gene body	484
ACTN1	0.2961	NM_001130005	chr14:69410178-69411205	gene body	1030
ACTN1	0.294	NM_001130005	chr14:69412063-69412881	gene body	819
ACTN1	0.2885	NM_001130005	chr14:69419974-69420496	gene body	525
ACTN1	0.28	NM_001130005	chr14:69388917-69389428	gene body	513
ACTN1	0.28	NM_001130005	chr14:69389661-69389880	gene body	221
ACTN1	0.2673	NM_001130005	chr14:69402731-69403522	gene body	793
ACTN1	0.2662	NM_001130005	chr14:69381290-69382091	gene body	802
ACTN1	0.2567	NM_001130005	chr14:69368825-69369074	gene body
ACTN1	0.2567	NM_001130005	chr14:69428578-69429323	gene body	747
ACTN1	0.245	NM_001130005	chr14:69354841-69355184	gene body
ACTN1	0.2253	NM_001130005	chr14:69436506-69438640	gene body	1897
ACTN1	0.201	NM_001130005	chr14:69421169-69421705	gene body	537
ACTN1-AS1	0.2742	NR_073422	chr14:69447152-69447447	gene body	297
ACTN2	0.2653	NM_001278343	chr1:236833169-236833713	intergenic
ACTN4	0.376	NM_001322033	chr19:39206113-39206603	gene body
ACTN4	0.3669	NM_001322033	chr19:39205015-39205364	gene body
ACTN4	0.2911	NM_001322033	chr19:39164999-39165852	gene body	855
ACTN4	0.26	NM_001322033	chr19:39192308-39192625	gene body	93
ACTN4	0.2547	NM_001322033	chr19:39209713-39210195	gene body
ACTN4	0.2441	NM_001322033	chr19:39182490-39183272	gene body	784
ACTN4	0.2094	NM_001322033	chr19:39181793-39182201	gene body	409
ACTN4	0.2094	NM_001322033	chr19:39182371-39182398	gene body
ACTR5	0.26	NM_024855	chr20:37394617-37394934	gene body	184
ACTRT2	0.307	NM_080431	chr1:2900419-2900674	intergenic
ACTRT2	0.2745	NM_080431	chr1:2868052-2868760	intergenic	709
ACTRT2	0.2682	NM_080431	chr1:2844045-2845139	intergenic	1096
ACTRT2	0.2679	NM_080431	chr1:2866563-2866977	intergenic	178
ACTRT2	0.2667	NM_080431	chr1:2842223-2842965	intergenic	367
ACTRT2	0.245	NM_080431	chr1:2899497-2899894	intergenic	104
ACTRT2	0.2438	NM_080431	chr1:2831350-2832110	intergenic
ACVR1	0.3614	NM_001347665	chr2:158760055-158760441	intergenic
ACVR1	0.2587	NM_001105	chr2:158640720-158641501	gene body	783
ACYP2	0.276	NM_001320587	chr2:54333999-54334309	gene body
ADA2	0.2473	NM_177405	chr22:17679458-17679734	gene body
ADA2	0.2377	NM_001282227	chr22:17716110-17716471	intergenic
ADAD1	0.3317	NM_001159285	chr4:123301965-123302370	gene body
ADAM11	0.3243	NM_002390	chr17:42860001-42860324	post TES	324
ADAM11	0.2407	NM_001318933	chr17:42864146-42865260	intergenic	1115
ADAM12	0.3467	NM_021641	chr10:127941821-127942154	gene body
ADAM12	0.2952	NM_021641	chr10:127753464-127754891	gene body
ADAM12	0.2744	NM_021641	chr10:127769597-127769902	gene body
ADAM12	0.2482	NM_021641	chr10:127936166-127936555	gene body	156
ADAM12	0.2437	NM_021641	chr10:128003795-128004491	gene body	293
ADAM19	0.297	NM_033274	chr5:156959996-156960459	gene body
ADAM19	0.2829	NM_033274	chr5:156988805-156989477	gene body	673
ADAM19	0.2807	NM_033274	chr5:157035723-157036330	intergenic	532
ADAM23	0.3614	NM_003812	chr2:207449383-207449742	gene body
ADAM33	0.285	NM_025220	chr20:3660783-3661219	gene body	418
ADAMTS16	0.205	NM_139056	chr5:5319035-5319329	gene body
ADAMTS7	0.31	NM_014272	chr15:79130467-79130934	intergenic
ADAMTS9-AS1	0.2785	NR_110150	chr3:64429607-64430147	intergenic
ADAMTS9-AS2	0.33	NR_038264	chr3:64697740-64698060	gene body	321
ADAMTS9-AS2	0.2871	NR_038264	chr3:64741764-64742025	gene body
ADAMTSL1	0.3322	NM_001040272	chr9:18071718-18072138	intergenic	422
ADAMTSL2	0.3874	NM_014694	chr9:136425306-136425796	gene body
ADAMTSL2	0.2955	NM_014694	chr9:136437846-136438415	gene body
ADAMTSL3	0.2578	NM_207517	chr15:84361580-84362133	gene body	556
ADAMTSL3	0.204	NM_207517	chr15:84363344-84363624	gene body	281
ADAMTSL4	0.3243	NM_001288608	chr1:150531564-150531929	gene body	366
ADAMTSL4	0.2445	NM_025008	chr1:150522965-150523231	gene body	267
ADARB2	0.3594	NM_018702	chr10:1686182-1687381	gene body
ADARB2	0.3288	NM_018702	chr10:1732355-1732726	gene body
ADARB2	0.3057	NM_018702	chr10:1578724-1579111	gene body
ADARB2	0.2389	NM_018702	chr10:1327523-1327885	gene body
ADARB2	0.2158	NM_018702	chr10:1316043-1316641	gene body	599
ADCY2	0.3709	NM_020546	chr5:7763823-7764342	gene body	378
ADCY2	0.2679	NM_020546	chr5:7420176-7420754	gene body
ADCY5	0.3583	NM_001199642	chr3:123102042-123102322	gene body	281
ADCY5	0.35	NM_001199642	chr3:123049717-123050003	gene body	287
ADCY5	0.3465	NM_183357	chr3:123166345-123166639	gene body
ADCY5	0.3362	NM_001199642	chr3:123072199-123072628	gene body	431
ADCY5	0.3218	NM_001199642	chr3:123123929-123124273	gene body	345
ADCY5	0.28	NM_001199642	chr3:123065837-123066223	gene body	387
ADCY5	0.2623	NM_001199642	chr3:123120738-123121524	gene body	788
ADCY5	0.2522	NM_001199642	chr3:123123003-123123575	gene body	176
ADCY5	0.2427	NM_001199642	chr3:123117178-123117533	gene body	357
ADCY5	0.2369	NM_001199642	chr3:123071181-123071389	gene body	209
ADCY9	0.3671	NM_001116	chr16:4163527-4165238	gene body
ADCY9	0.3633	NM_001116	chr16:4131098-4131381	gene body	284
ADCY9	0.356	NM_001116	chr16:4137884-4138216	gene body	333
ADCY9	0.3189	NM_001116	chr16:4068509-4068811	gene body	303
ADCY9	0.3	NM_001116	chr16:4139285-4140036	gene body	753
ADCY9	0.2778	NM_001116	chr16:4163034-4163461	gene body
ADCY9	0.2311	NM_001116	chr16:4049438-4049757	gene body	163
ADD3-AS1	0.362	NR_038943	chr10:111717255-111717532	gene body
ADD3-AS1	0.328	NR_038943	chr10:111728970-111729236	gene body
ADD3-AS1	0.3057	NR_038943	chr10:111729582-111730086	gene body	401
ADGRA3	0.3083	NM_145290	chr4:22472696-22473220	gene body
ADGRB2	0.292	NM_001294336	chr1:32218625-32218996	gene body
ADGRE5	0.3122	NM_001784	chr19:14511711-14512048	gene body
ADGRL1	0.37	NM_014921	chr19:14288534-14288839	gene body
ADGRV1	0.3856	NM_032119	chr5:90438573-90438940	gene body	369
ADIPOR2	0.2656	NM_024551	chr12:1787199-1788292	intergenic	1094
ADNP	0.324	NM_015339	chr20:49520770-49521048	gene body	231
ADORA2A	0.375	NM_001278500	chr22:24836867-24837568	gene body	569
ADRA1D	0.2567	NM_000678	chr20:4310145-4310894	intergenic	696
ADRA2C	0.2583	NM_000683	chr4:3758685-3759016	intergenic	332
ADRB2	0.358	NM_000024	chr5:148192327-148192790	intergenic
AEBP1	0.2338	NM_001129	chr7:44142040-44142652	pre promoter	613
AEBP2	0.3916	NM_153207	chr12:19565736-19566175	intergenic	442
AEBP2	0.305	NM_153207	chr12:19619041-19619346	gene body	160
AFAP1	0.3414	NM_001134647	chr4:7850726-7850988	gene body
AFAP1	0.3071	NM_001134647	chr4:7800103-7800698	gene body	596
AFAP1	0.3054	NM_001134647	chr4:7902311-7903587	gene body	1279
AFAP1	0.2864	NM_001134647	chr4:7907888-7908398	gene body	511
AFAP1	0.2829	NM_001134647	chr4:7784599-7784951	gene body	353
AFAP1	0.2686	NM_001134647	chr4:7886646-7887064	gene body	419
AFAP1	0.25	NM_001134647	chr4:7807456-7807781	gene body	326
AFAP1	0.24	NM_001134647	chr4:7807882-7808182	gene body	301
AFAP1	0.2362	NM_001134647	chr4:7887559-7888579	gene body	1021
AFAP1	0.236	NM_001134647	chr4:7911433-7911761	gene body	329
AFAP1	0.21	NM_001134647	chr4:7768406-7768693	gene body
AFAP1L2	0.4	NM_032550	chr10:116186219-116186497	intergenic	98
AFF3	0.3367	NM_002285	chr2:100221600-100222014	gene body
AFF3	0.32	NM_002285	chr2:100241031-100241370	gene body
AGAP1	0.3991	NM_001244888	chr2:236633647-236633974	gene body	154
AGAP2	0.2845	NM_014770	chr12:58121532-58121956	gene body
AGBL1	0.3214	NM_152336	chr15:87359319-87359761	gene body
AGBL1	0.25	NM_152336	chr15:87033347-87033635	gene body
AGBL1	0.232	NM_152336	chr15:87411838-87412116	gene body
AGBL1	0.2273	NM_152336	chr15:87115255-87115530	gene body
AGK	0.2989	NM_018238	chr7:141250269-141250598	promoter	199
AGMAT	0.3113	NM_024758	chr1:15900111-15900367	gene body
AGMAT	0.2983	NM_024758	chr1:15901265-15901567	gene body
AGO2	0.2463	NM_012154	chr8:141559661-141560419	gene body	759
AGPAT4	0.3443	NM_020133	chr6:161681020-161681465	gene body
AGTPBP1	0.355	NM_001286717	chr9:87831522-87831883	intergenic
AHDC1	0.2718	NM_001029882	chr1:27886844-27887368	gene body	525
AHDC1	0.2685	NM_001029882	chr1:27869253-27869725	gene body	473
AHDC1	0.2543	NM_001029882	chr1:27888527-27888867	gene body	341
AHNAK	0.2558	NM_024060	chr11:62272716-62273034	gene body
AHSG	0.2986	NM_001354573	chr3:186316165-186316486	intergenic
AIF1L	0.3182	NM_001185095	chr9:133992012-133992471	gene body	460
AIP	0.28	NM_001302959	chr11:67258262-67258405	gene body
AJUBA	0.29	NM_198086	chr14:23447052-23447407	promoter	357
AK8	0.21	NM_001317959	chr9:135628384-135628655	gene body
AKAP1	0.2969	NM_003488	chr17:55186614-55187194	gene body	581
AKAP1	0.2638	NM_003488	chr17:55185346-55186354	gene body	1009
AKAP13	0.2662	NM_006738	chr15:86285189-86285500	gene body	312
AKAP6	0.2867	NM_004274	chr14:33295846-33296131	gene body	287
AKAP6	0.2643	NM_004274	chr14:32964527-32964862	gene body	274
AKAP8L	0.3075	NM_014371	chr19:15523574-15523826	gene body	253
ALAS1	0.305	NM_199166	chr3:52210872-52211522	intergenic
ALCAM	0.3833	NM_001627	chr3:104784961-104785294	intergenic
ALCAM	0.304	NM_001627	chr3:105283655-105283908	gene body
ALDH1L2	0.39	NM_001034173	chr12:105470942-105471351	gene body	410
ALDH2	0.2715	NM_001204889	chr12:112212764-112213060	gene body	297
ALDH3A1	0.278	NM_001330150	chr17:19656353-19657141	pre pre promoter	789
ALDH4A1	0.3443	NM_001161504	chr1:19212223-19212535	gene body
ALDH4A1	0.2718	NM_001161504	chr1:19208852-19209243	gene body
ALDH8A1	0.255	NM_001193480	chr6:135230201-135230547	intergenic
ALG14	0.226	NM_144988	chr1:95468273-95468617	gene body
ALK	0.21	NM_004304	chr2:29751835-29752383	gene body
ALK	0.206	NM_004304	chr2:29504449-29504708	gene body
ALKBH3	0.2314	NM_139178	chr11:43926556-43926945	gene body	390
ALKBH3-AS1	0.2438	NR_038907	chr11:43947904-43948256	intergenic	353
ALOX5AP	0.31	NM_001204406	chr13:31290185-31290627	gene body
ALPK1	0.3936	NM_001253884	chr4:113300579-113300879	gene body
ALPK3	0.2511	NM_020778	chr15:85407698-85408051	gene body
ALPL	0.2633	NM_001177520	chr1:21893741-21894078	gene body
AMER3	0.2664	NM_001105194	chr2:131577358-131577961	intergenic	604
AMOTL1	0.3113	NM_001301007	chr11:94588594-94589109	gene body	207
AMPH	0.256	NM_139316	chr7:38624058-38624523	gene body	466
ANAPC4	0.316	NM_013367	chr4:25426472-25426733	intergenic	134
ANAPC5	0.3189	NM_001330489	chr12:121791086-121791399	promoter	314
ANAPC7	0.2192	NM_016238	chr12:110804859-110805334	intergenic	476
ANK1	0.35	NM_001142446	chr8:41630774-41631192	gene body	419
ANK1	0.2945	NM_001142446	chr8:41567871-41568592	gene body	723
ANK3	0.265	NM_001204404	chr10:62241049-62241756	gene body
ANKH	0.3367	NM_054027	chr5:14743393-14743912	gene body	520
ANKH	0.3331	NM_054027	chr5:14726211-14726481	gene body	271
ANKH	0.3331	NM_054027	chr5:14726670-14726938	gene body	269
ANKH	0.3156	NM_054027	chr5:14707999-14708282	gene body	285
ANKH	0.2544	NM_054027	chr5:14816671-14817024	gene body	354
ANKRA2	0.253	NM_023039	chr5:72834117-72835109	intergenic	510
ANKRD10	0.2557	NM_017664	chr13:111560379-111560761	gene body	222
ANKRD33B	0.315	NM_001164440	chr5:10602307-10602806	gene body	501
ANKRD33B	0.297	NM_001164440	chr5:10567640-10568038	gene body	361
ANKRD36BP1	0.3256	NR_026844	chr1:168215442-168216049	gene body
ANKRD44	0.37	NM_001195144	chr2:197945114-197945639	gene body	527
ANKRD44	0.2588	NM_001195144	chr2:197989612-197990133	gene body	523
ANKRD6	0.3827	NM_014942	chr6:90193495-90194095	gene body	296
ANKRD6	0.238	NM_014942	chr6:90274579-90274830	gene body	253
ANKRD6	0.2371	NM_014942	chr6:90140120-90140579	pre pre promoter
ANKS1A	0.3292	NM_015245	chr6:35036104-35036744	gene body	641
ANKS1A	0.3258	NM_015245	chr6:35057355-35057508	gene body	154
ANKS1A	0.3079	NM_015245	chr6:35031525-35032126	gene body	476
ANKS1A	0.27	NM_015245	chr6:35016760-35017109	gene body	350
ANKS3	0.36	NM_001324129	chr16:4772811-4773525	gene body	715
ANO1	0.371	NM_018043	chr11:69966851-69967147	gene body	297
ANO1	0.3453	NM_018043	chr11:69951826-69952664	gene body	839
ANO1	0.3421	NM_018043	chr11:69950542-69950969	gene body	428
ANO1	0.3327	NM_018043	chr11:69925194-69925659	gene body
ANO1	0.2978	NM_018043	chr11:70005573-70005917	gene body	345
ANO1	0.29	NM_018043	chr11:69972424-69972822	gene body	401
ANO1	0.2763	NM_018043	chr11:69981465-69981988	gene body	524
ANO1	0.2762	NM_018043	chr11:69975276-69976016	gene body	741
ANO1	0.268	NM_018043	chr11:69954359-69954669	gene body	311
ANO1	0.2609	NM_018043	chr11:69973439-69973733	gene body	295
ANO1	0.2275	NM_018043	chr11:69945478-69945979	gene body	504
ANO10	0.352	NM_001346468	chr3:43925778-43926303	intergenic	527
ANO2	0.3391	NM_001278596	chr12:5906867-5907179	gene body
ANO2	0.2583	NM_001278596	chr12:5728893-5729258	gene body
ANO6	0.3731	NM_001142679	chr12:45636119-45636480	gene body	363
ANO6	0.3288	NM_001142678	chr12:45749402-45749924	gene body	525
ANO6	0.2989	NM_001142678	chr12:45745582-45746155	gene body	574
ANO6	0.272	NM_001142679	chr12:45614946-45615387	gene body	443
ANO6	0.238	NM_001142678	chr12:45795802-45796353	gene body	552
ANTXR1	0.3755	NM_018153	chr2:69304468-69304883	gene body	133
ANTXR1	0.3484	NM_018153	chr2:69345682-69346494	gene body	813
ANTXR1	0.28	NM_032208	chr2:69399204-69399701	gene body	498
ANTXR1	0.2622	NM_032208	chr2:69411260-69411788	gene body	529
ANTXR1	0.232	NM_018153	chr2:69244481-69245404	gene body	120
ANTXR2	0.3452	NM_001286780	chr4:80885809-80886374	gene body
ANXA11	0.3557	NM_145869	chr10:81956216-81956684	gene body	470
ANXA13	0.3686	NM_004306	chr8:124703020-124703319	gene body	300
ANXA2	0.3319	NM_004039	chr15:60691554-60692086	pre promoter	534
ANXA2	0.2812	NM_004039	chr15:60694335-60694693	pre pre promoter	360
ANXA2	0.2728	NM_004039	chr15:60653206-60654541	gene body	742
ANXA2	0.2286	NM_004039	chr15:60661440-60661808	gene body	370
ANXA6	0.294	NM_001155	chr5:150480818-150481550	gene body
AOC3	0.238	NM_003734	chr17:41005668-41005931	gene body
AP1B1	0.3	NM_001166019	chr22:29740231-29740598	gene body	368
AP1G1	0.2855	NM_001128	chr16:71850307-71851365	intergenic	1059
AP2B1	0.2457	NM_001282	chr17:34041661-34042127	gene body	467
AP3S1	0.3343	NM_001318090	chr5:115179587-115180542	gene body
APBB1IP	0.288	NM_019043	chr10:26621281-26621602	intergenic
APBB2	0.315	NM_001330658	chr4:40925192-40926480	gene body	1290
APBB2	0.2885	NM_001166053	chr4:40839213-40839742	gene body	530
APBB2	0.2833	NM_001330658	chr4:40955529-40955873	gene body	345
APBB2	0.2718	NM_001330658	chr4:40880287-40880908	gene body	622
APBB2	0.27	NM_001330658	chr4:40969364-40969979	gene body	617
APBB2	0.27	NM_001330658	chr4:41072637-41072973	gene body	337
APBB2	0.2629	NM_001330658	chr4:40918518-40918793	gene body	277
APCDD1L-AS1	0.2525	NR_034147	chr20:57188559-57188828	gene body	270
APELA	0.24	NM_001297550	chr4:165793946-165794209	pre pre promoter
APOB	0.2537	NM_000384	chr2:21215020-21215511	intergenic	492
APOL3	0.3817	NM_145642	chr22:36578207-36578458	intergenic
APOOP5	0.31	NR_028471	chr16:59552534-59552906	intergenic
AQP1	0.353	NM_198098	chr7:30950738-30951008	promoter	263
AQP1	0.325	NM_198098	chr7:30956101-30956852	gene body	253
AQP1	0.3162	NM_198098	chr7:30960058-30960417	gene body	361
AQP1	0.2979	NM_198098	chr7:30954871-30955459	gene body
AQP1	0.2653	NM_198098	chr7:30951533-30952295	gene body
AQP1	0.2573	NM_198098	chr7:30947529-30947790	pre pre promoter	262
AQP1	0.2374	NM_198098	chr7:30952602-30954195	gene body
AQP1	0.2211	NM_198098	chr7:30950125-30950301	pre promoter	177
AREL1	0.22	NM_001039479	chr14:75128632-75128950	gene body	319
ARF1	0.2989	NM_001658	chr1:228265171-228265523	pre pre promoter
ARFGAP3	0.3721	NM_014570	chr22:43188909-43189333	intergenic
ARFGAP3	0.318	NM_001142293	chr22:43201507-43202027	gene body	522
ARFGAP3	0.2557	NM_001142293	chr22:43251462-43251833	gene body
ARFIP1	0.292	NM_014447	chr4:153765051-153765324	gene body
ARHGAP10	0.2793	NM_024605	chr4:148782086-148782462	gene body	377
ARHGAP12	0.3729	NM_001270699	chr10:32054495-32054762	intergenic
ARHGAP12	0.34	NM_001270699	chr10:32038296-32038638	intergenic
ARHGAP15	0.3825	NM_018460	chr2:144240544-144240603	gene body
ARHGAP15	0.315	NM_018460	chr2:144501047-144501373	gene body
ARHGAP15	0.31	NM_018460	chr2:144463787-144464136	gene body
ARHGAP17	0.29	NM_018054	chr16:25011528-25011787	gene body	260
ARHGAP17	0.252	NM_018054	chr16:25005118-25005420	gene body	304
ARHGAP22	0.2862	NM_021226	chr10:49684404-49684841	gene body
ARHGAP22	0.2703	NM_021226	chr10:49673170-49673757	gene body
ARHGAP24	0.27	NM_001287805	chr4:86748774-86749039	promoter
ARHGAP24	0.2475	NM_031305	chr4:86853937-86854307	gene body	108
ARHGAP25	0.35	NM_001166276	chr2:69049583-69049954	gene body
ARHGAP27P1-BPTFP1-KPNA2P3	0.305	NR_026899	chr17:62744044-62744534	post TES
ARHGAP35	0.3506	NM_004491	chr19:47485396-47486138	gene body	743
ARHGAP35	0.2785	NM_004491	chr19:47491385-47492046	gene body
ARHGEF10L	0.3183	NM_001328124	chr1:17944156-17944511	promoter	356
ARHGEF10L	0.2955	NM_001319837	chr1:17919495-17919760	gene body	267
ARHGEF10L	0.287	NM_018125	chr1:17890377-17891094	gene body	719
ARHGEF10L	0.278	NM_018125	chr1:17885733-17885988	gene body	256
ARHGEF10L	0.2744	NM_001328124	chr1:17996196-17996522	gene body
ARHGEF10L	0.2675	NM_018125	chr1:17873096-17873570	gene body	475
ARHGEF10L	0.2447	NM_001328124	chr1:17958856-17959379	gene body	524
ARHGEF10L	0.2438	NM_001319837	chr1:17932224-17932851	gene body	628
ARHGEF10L	0.2386	NM_001328124	chr1:17974870-17975582	gene body	714
ARHGEF17	0.3115	NM_014786	chr11:73035134-73035720	gene body	587
ARHGEF17	0.2855	NM_014786	chr11:73029567-73030200	gene body	635
ARHGEF17	0.2571	NM_014786	chr11:73054710-73055051	gene body	342
ARHGEF17	0.256	NM_014786	chr11:73037760-73038169	gene body	411
ARHGEF3	0.3467	NM_001128615	chr3:57049008-57049264	gene body
ARID1B	0.3689	NM_001346813	chr6:157509437-157509752	gene body	316
ARID1B	0.3412	NM_001346813	chr6:157493656-157494113	gene body
ARID1B	0.3333	NM_001346813	chr6:157472245-157472584	gene body	340
ARID1B	0.3167	NM_001346813	chr6:157168698-157169144	gene body	145
ARID1B	0.312	NM_001346813	chr6:157464792-157465191	gene body	400
ARID1B	0.2983	NM_001346813	chr6:157455456-157455847	gene body
ARID1B	0.28	NM_001346813	chr6:157170904-157171547	gene body	297
ARID1B	0.2758	NM_001346813	chr6:157519609-157520039	gene body	192
ARID1B	0.24	NM_001346813	chr6:157469664-157470243	gene body	580
ARID1B	0.232	NM_001346813	chr6:157391890-157392142	gene body
ARID3A	0.2448	NM_005224	chr19:940370-940801	gene body	432
ARID3A	0.2095	NM_005224	chr19:940961-941570	gene body	610
ARID5B	0.324	NM_032199	chr10:63683128-63683543	gene body	418
ARID5B	0.291	NM_032199	chr10:63796583-63797217	gene body	635
ARID5B	0.26	NM_032199	chr10:63779105-63779666	gene body	563
ARID5B	0.2455	NM_032199	chr10:63767988-63768910	gene body	925
ARL5B	0.336	NM_178815	chr10:19084340-19084688	intergenic
ARMC4	0.3644	NM_001312689	chr10:28108928-28109471	gene body	545
ARMC4	0.3233	NM_001312689	chr10:28146610-28147014	gene body
ARMC9	0.3583	NM_001291656	chr2:232169919-232170262	gene body
ARMC9	0.2766	NM_001271466	chr2:232220444-232221370	gene body	557
ARMCX6	0.2111	NM_019007	chrX:100871597-100872082	gene body
ARRDC2	0.3325	NM_015683	chr19:18124385-18124670	gene body	271
ARSB	0.362	NM_000046	chr5:78094854-78095293	gene body
ARSB	0.2669	NM_198709	chr5:78175371-78175914	gene body
ARSB	0.266	NM_000046	chr5:78105293-78105614	gene body
ARSD	0.2744	NM_001669	chrX:2845745-2846089	gene body
ARSG	0.3518	NM_001352899	chr17:66387162-66387530	gene body
ARSG	0.3375	NM_001352899	chr17:66382274-66382861	gene body
ARSI	0.3767	NM_001012301	chr5:149709381-149709670	intergenic
ART4	0.2825	NM_001354646	chr12:14996143-14996586	promoter
ARVCF	0.2644	NM_001670	chr22:19983317-19983726	gene body	411
ARVCF	0.256	NM_001670	chr22:19979214-19979506	gene body	293
ASAP1	0.2975	NM_018482	chr8:131398960-131399266	gene body
ASAP2	0.3983	NM_001135191	chr2:9448696-9449069	gene body	375
ASAP2	0.3929	NM_001135191	chr2:9441097-9441373	gene body	277
ASAP2	0.388	NM_001135191	chr2:9303853-9304119	intergenic	267
ASAP2	0.3425	NM_001135191	chr2:9391626-9391895	gene body	270
ASAP2	0.3333	NM_001135191	chr2:9427846-9428136	gene body	291
ASAP2	0.329	NM_001135191	chr2:9357271-9357811	gene body	542
ASAP2	0.2915	NM_001135191	chr2:9447343-9448002	gene body	660
ASAP2	0.279	NM_001135191	chr2:9371585-9371906	gene body	323
ASAP2	0.256	NM_001135191	chr2:9422045-9422700	gene body	657
ASAP2	0.2478	NM_001135191	chr2:9458818-9459210	gene body	393
ASAP2	0.2075	NM_001135191	chr2:9373060-9373409	gene body	350
ASB1	0.3876	NM_001330196	chr2:239318116-239318796	intergenic	681
ASB1	0.3684	NM_001330196	chr2:239348044-239348473	gene body	430
ASB10	0.2114	NM_080871	chr7:150879613-150879874	gene body
ASB13	0.3614	NM_024701	chr10:5702805-5703105	gene body
ASB13	0.2506	NM_024701	chr10:5674010-5674949	intergenic	941
ASB13	0.216	NM_024701	chr10:5694180-5694566	gene body	367
ASCC1	0.33	NM_001198798	chr10:73857521-73858035	gene body
ASIC2	0.2178	NM_001094	chr17:31545104-31545442	gene body	339
ASPN	0.3157	NM_017680	chr9:95241226-95241534	gene body	309
ASTN2	0.3743	NM_198186	chr9:119368525-119368777	gene body
ATCAY	0.3474	NM_033064	chr19:3899555-3899894	gene body
ATF3	0.2683	NM_001030287	chr1:212734762-212735160	pre pre promoter	399
ATG14	0.3617	NM_014924	chr14:55877132-55877651	gene body
ATG14	0.2942	NM_014924	chr14:55849869-55850217	gene body	349
ATG16L1	0.3583	NM_001190266	chr2:234163774-234164135	gene body
ATG4C	0.2762	NM_032852	chr1:63222683-63223140	intergenic	458
ATG7	0.3955	NM_001349232	chr3:11586843-11587116	gene body	274
ATG7	0.342	NM_001349232	chr3:11571549-11572252	gene body	252
ATG7	0.3162	NM_001349232	chr3:11575753-11576043	gene body	292
ATG7	0.2971	NM_001349232	chr3:11422088-11422560	gene body	314
ATG7	0.2807	NM_001349232	chr3:11595102-11595865	gene body	765
ATG7	0.2367	NM_001349232	chr3:11494894-11495219	gene body	307
ATL3	0.324	NM_001290048	chr11:63434171-63434474	gene body
ATOH8	0.316	NM_032827	chr2:85970708-85970958	intergenic	251
ATOH8	0.3127	NM_032827	chr2:86007511-86008561	gene body	1051
ATOH8	0.2729	NM_032827	chr2:86012718-86013087	gene body	370
ATP10A	0.3833	NM_024490	chr15:25936241-25936523	gene body	283
ATP10A	0.355	NM_024490	chr15:25923157-25923495	post TES	340
ATP10A	0.3191	NM_024490	chr15:26106456-26106889	gene body
ATP10A	0.3022	NM_024490	chr15:26047100-26047342	gene body	244
ATP10D	0.3133	NM_020453	chr4:47579954-47580473	gene body	520
ATP12A	0.28	NM_001676	chr13:25262016-25262659	gene body	645
ATP1A2	0.3883	NM_000702	chr1:160101793-160102143	gene body	352
ATP1A2	0.34	NM_000702	chr1:160086549-160086792	gene body
ATP1B3	0.342	NM_001679	chr3:141589084-141589450	intergenic
ATP2A2	0.2975	NM_001681	chr12:110685749-110686089	intergenic	342
ATP2A3	0.395	NM_174958	chr17:3863151-3863975	gene body
ATP2A3	0.2518	NM_174958	chr17:3870116-3870414	pre pre promoter
ATP2B2	0.374	NM_001330611	chr3:10394338-10394588	gene body
ATP2B4	0.3527	NM_001684	chr1:203541189-203541615	intergenic	428
ATP6AP1L	0.335	NM_001017971	chr5:81631393-81631662	intergenic	270
ATP6AP1L	0.2211	NM_001017971	chr5:81833749-81834087	intergenic
ATP6V0A4	0.266	NM_130841	chr7:138391012-138391285	gene body
ATP6V1C2	0.2343	NM_144583	chr2:10857561-10857922	pre pre promoter	363
ATP7B	0.2738	NM_001243182	chr13:52573634-52573971	gene body
ATP8A2	0.3412	NM_016529	chr13:26028168-26028576	gene body
ATP8A2	0.3178	NM_016529	chr13:26598700-26598969	gene body
ATP8A2	0.2336	NM_016529	chr13:26596775-26597209	gene body
ATP8B1	0.2857	NM_005603	chr18:55344925-55345255	gene body	331
ATXN1	0.3633	NM_001357857	chr6:16351790-16352082	gene body	295
ATXN1	0.3283	NM_001357857	chr6:16496884-16497347	gene body
ATXN1	0.3223	NM_001357857	chr6:16433821-16434118	gene body	298
ATXN1	0.3017	NM_001357857	chr6:16399217-16399993	gene body	777
ATXN1	0.2378	NM_001357857	chr6:16541787-16542051	gene body	266
ATXN1	0.2062	NM_001357857	chr6:16803644-16803985	intergenic	342
ATXN10	0.3538	NM_013236	chr22:46082815-46083320	gene body	506
ATXN7L1	0.3	NM_001318229	chr7:105313748-105314188	gene body
ATXN7L3	0.2164	NM_020218	chr17:42275092-42275370	promoter	279
AUTS2	0.3471	NM_015570	chr7:70120042-70120523	gene body
AUTS2	0.3223	NM_015570	chr7:70133213-70134252	gene body	1040
AUTS2	0.318	NM_015570	chr7:69781514-69781811	gene body
AVL9	0.2333	NM_015060	chr7:32572832-32573347	gene body	148
AXDND1	0.2571	NM_144696	chr1:179338401-179338710	gene body	310
AXIN2	0.3662	NM_004655	chr17:63526696-63527055	gene body	361
AXIN2	0.335	NM_004655	chr17:63551185-63551328	gene body	144
AXIN2	0.3333	NM_004655	chr17:63547973-63548911	gene body	712
B3GNT2	0.362	NM_001319075	chr2:62462078-62462541	intergenic	464
B3GNT2	0.2229	NM_006577	chr2:62406273-62406535	intergenic	264
B3GNT7	0.3012	NM_145236	chr2:232264020-232264403	gene body	384
B4GALNT3	0.275	NM_173593	chr12:590428-591452	gene body	1026
B4GALNT3	0.2635	NM_173593	chr12:658060-658715	gene body
B4GALT1-AS1	0.2917	NR_108108	chr9:33198219-33198666	intergenic
B9D1	0.2405	NM_001321217	chr17:19249661-19250190	gene body	530
BABAM2	0.3488	NM_004899	chr2:28542574-28542845	gene body	273
BABAM2	0.3412	NM_004899	chr2:28499322-28500040	gene body	679
BABAM2	0.2533	NM_004899	chr2:28523453-28523778	gene body
BACE2	0.2943	NM_012105	chr21:42651859-42652294	gene body
BACE2	0.2771	NM_012105	chr21:42597857-42598245	gene body
BACH2	0.365	NM_001170794	chr6:90939165-90939746	gene body
BACH2	0.3214	NM_001170794	chr6:90807396-90807743	gene body	348
BACH2	0.2614	NM_001170794	chr6:90929039-90929695	gene body	563
BACH2	0.25	NM_001170794	chr6:90808306-90808928	gene body	623
BAG2	0.362	NM_004282	chr6:57043814-57044310	gene body	497
BAHCC1	0.2877	NM_001291324	chr17:79391490-79391792	gene body	303
BAHCC1	0.2464	NM_001291324	chr17:79394058-79394559	gene body	504
BAIAP2	0.34	NM_001144888	chr17:79038319-79038968	gene body
BAIAP2	0.2984	NM_001144888	chr17:79010073-79010393	gene body
BAIAP2	0.2984	NM_001144888	chr17:79010968-79012549	gene body	1352
BAIAP2-AS1	0.2342	NR_026857	chr17:78994806-78995336	intergenic
BAIAP2L1	0.364	NM_018842	chr7:98093909-98094324	intergenic
BAMBI	0.36	NM_012342	chr10:28997738-28998165	intergenic
BAMBI	0.2888	NM_012342	chr10:28970023-28970533	gene body	334
BANF2	0.3592	NM_001159495	chr20:17674082-17674982	promoter
BATF3	0.2462	NM_018664	chr1:212844804-212845128	intergenic
BCAM	0.2586	NM_005581	chr19:45325114-45325866	post TES	354
BCAR1	0.3552	NM_001170715	chr16:75268977-75269299	gene body
BCAR1	0.3214	NM_001170715	chr16:75277338-75277607	gene body	271
BCAR1	0.3143	NM_001170715	chr16:75278022-75278399	gene body	378
BCAR1	0.2493	NM_001170715	chr16:75279438-75279773	gene body	336
BCAR3	0.305	NM_001261409	chr1:94078678-94079063	gene body
BCAR3	0.2743	NM_001261409	chr1:94070595-94071127	gene body
BCAR3	0.2453	NM_001308251	chr1:94050273-94051325	promoter	729
BCAR3	0.2231	NM_001261408	chr1:94187746-94188156	gene body	411
BCAS3	0.3864	NM_001099432	chr17:59414570-59415071	gene body	502
BCAS3	0.3755	NM_001099432	chr17:58869597-58869908	gene body	310
BCAS3	0.3667	NM_001099432	chr17:59377279-59377965	gene body
BCAS3	0.323	NM_001099432	chr17:59390906-59391548	gene body	643
BCAS3	0.2543	NM_001099432	chr17:59206070-59206384	gene body	185
BCAS3	0.2512	NM_001099432	chr17:59413361-59413973	gene body	574
BCAS3	0.206	NM_001099432	chr17:59368656-59369050	gene body
BCAS4	0.3962	NM_017843	chr20:49409192-49409708	pre promoter
BCAS4	0.3328	NM_017843	chr20:49487219-49487607	gene body
BCAS4	0.2983	NM_017843	chr20:49379655-49379959	intergenic	146
BCAS4	0.26	NM_017843	chr20:49454250-49454727	gene body	478
BCAT1	0.3222	NM_001178094	chr12:24930196-24930539	intergenic
BCL10	0.3889	NM_003921	chr1:85764007-85764888	intergenic	883
BCL11B	0.3372	NM_138576	chr14:99800199-99801029	intergenic
BCL11B	0.3075	NM_138576	chr14:99684662-99684991	gene body
BCL11B	0.27	NM_138576	chr14:99683766-99684210	gene body
BCL2	0.324	NM_000633	chr18:60855033-60855286	gene body
BCL2	0.3117	NM_000633	chr18:60848017-60848736	gene body	337
BCL2	0.3117	NM_000633	chr18:60874557-60874958	gene body	402
BCL2L11	0.3044	NM_138626	chr2:111919507-111919889	gene body
BCL7A	0.2662	NM_020993	chr12:122461831-122462101	gene body
BCL7A	0.235	NM_020993	chr12:122473051-122473520	gene body	471
BCL9L	0.352	NM_182557	chr11:118768122-118768634	gene body
BCOR	0.26	NM_001123383	chrX:39991777-39992080	gene body	224
BCR	0.366	NM_021574	chr22:23543180-23543444	gene body	265
BCR	0.2381	NM_021574	chr22:23578871-23579258	gene body	388
BCR	0.23	NM_021574	chr22:23620914-23621560	gene body	647
BCYRN1	0.2667	NR_001568	chrX:70584665-70584867	gene body
BEGAIN	0.3459	NM_020836	chr14:101015942-101016506	gene body
BEGAIN	0.242	NM_020836	chr14:101040662-101041334	pre pre promoter
BEND5	0.3975	NM_001349794	chr1:49226467-49226865	gene body	334
BEST3	0.2786	NM_032735	chr12:70049531-70049579	gene body
BHLHE41	0.236	NM_030762	chr12:26288004-26288293	intergenic	290
BICC1	0.38	NM_001080512	chr10:60495047-60495313	gene body
BICC1	0.29	NM_001080512	chr10:60235481-60235781	intergenic	182
BICD2	0.2667	NM_015250	chr9:95522457-95522744	gene body
BICDL1	0.2775	NM_207311	chr12:120532521-120532832	post TES
BICRA	0.364	NM_015711	chr19:48186383-48186636	gene body
BICRA	0.345	NM_015711	chr19:48167274-48167670	gene body	397
BICRA	0.2673	NM_015711	chr19:48135382-48135670	gene body	290
BICRAL	0.3813	NM_015349	chr6:42832508-42833007	gene body	500
BICRAL	0.3593	NM_001318819	chr6:42767944-42768447	gene body	505
BID	0.3275	NM_197967	chr22:18243602-18243854	gene body
BIRC3	0.2617	NM_001165	chr11:102112967-102113207	intergenic	241
BLCAP	0.2725	NM_001317075	chr20:36107484-36107961	intergenic
BLM	0.398	NM_001287247	chr15:91357462-91357822	gene body
BLMH	0.3917	NM_000386	chr17:28585656-28585938	gene body
BLVRB	0.2386	NM_000713	chr19:40958110-40958456	gene body
BMF	0.2056	NM_033503	chr15:40396043-40396598	gene body	556
BMP1	0.3109	NM_001199	chr8:22046024-22046300	gene body	277
BMPER	0.33	NM_133468	chr7:33846465-33846792	intergenic
BMPER	0.2765	NM_133468	chr7:33876927-33877139	intergenic	74
BMPER	0.2271	NM_133468	chr7:34214436-34214756	intergenic
BMPR1A	0.353	NM_004329	chr10:88523276-88523640	gene body	125
BMPR1A	0.3188	NM_004329	chr10:88513612-88513968	pre pre promoter	357
BMPR1A	0.2744	NM_004329	chr10:88545585-88546447	gene body	863
BMPR1A	0.23	NM_004329	chr10:88622610-88623027	gene body	418
BORA	0.29	NM_001286747	chr13:73110739-73111214	intergenic
BORCS5	0.3762	NM_001330356	chr12:12602482-12602873	gene body	392
BORCS5	0.286	NM_001330356	chr12:12550872-12551157	gene body	286
BPGM	0.3137	NM_199186	chr7:134375495-134375846	intergenic	352
BRCA1	0.3118	NM_007299	chr17:41236326-41236786	gene body	387
BRCA2	0.3175	NM_000059	chr13:32956290-32956707	gene body
BRD3	0.3352	NM_007371	chr9:136914210-136914720	gene body
BRD4	0.3092	NM_001330384	chr19:15414967-15415566	gene body	600
BRD4	0.265	NM_014299	chr19:15359102-15359476	gene body	375
BRD4	0.2379	NM_014299	chr19:15359901-15360419	gene body	519
BRD4	0.23	NM_014299	chr19:15358115-15358688	gene body	574
BRD4	0.2222	NM_001330384	chr19:15405089-15405987	gene body	900
BRD4	0.2155	NM_014299	chr19:15375087-15375352	gene body	153
BRD7	0.266	NM_001173984	chr16:50407150-50407541	pre pre promoter	392
BRDTP1	0.25	NR_003539	chrX:94962304-94962600	intergenic
BRSK2	0.3854	NM_001282218	chr11:1463756-1464260	gene body
BST1	0.3	NM_004334	chr4:15718698-15719072	gene body	375
BTBD11	0.345	NM_001347943	chr12:107952407-107952721	gene body
BTBD11	0.2633	NM_001347943	chr12:108015375-108015703	gene body
BTBD17	0.2918	NM_001080466	chr17:72359252-72359704	pre promoter
BTBD9	0.35	NM_001172418	chr6:38138358-38138626	gene body
C10orf126	0.2983	NM_001278522	chr10:29280271-29280554	intergenic	284
C10orf126	0.2357	NM_001278522	chr10:29214024-29214360	intergenic
C10orf82	0.2429	NM_001330142	chr10:118424910-118425507	gene body
C10orf90	0.292	NM_001350922	chr10:128144574-128144930	gene body
C11orf21	0.3222	NR_138249	chr11:2324627-2325046	promoter
C11orf54	0.3892	NM_001286068	chr11:93478570-93479160	gene body	231
C11orf80	0.2742	NM_001302084	chr11:66510782-66511239	promoter
C11orf80	0.2664	NM_001302084	chr11:66551725-66552065	gene body	266
C11orf86	0.308	NM_001136485	chr11:66753398-66753663	intergenic
C11orf95	0.2098	NM_001144936	chr11:63530167-63530985	gene body
C12orf65	0.3248	NM_001143905	chr12:123737931-123738941	gene body	942
C12orf66	0.285	NM_001300941	chr12:64588095-64588285	gene body
C12orf75	0.3133	NM_001145199	chr12:105860361-105860958	intergenic	598
C12orf75	0.248	NM_001145199	chr12:105746767-105747183	gene body	418
C14orf132	0.34	NM_001252507	chr14:96544546-96544905	gene body	360
C15orf41	0.2812	NM_001321761	chr15:36894077-36894544	gene body
C15orf53	0.3571	NM_207444	chr15:38983998-38984289	pre pre promoter
C15orf53	0.2533	NM_207444	chr15:39157115-39157462	intergenic
C16orf47	0.384	NM_207385	chr16:73226337-73226635	intergenic
C16orf74	0.3675	NM_206967	chr16:85743314-85743649	gene body
C16orf82	0.2133	NM_001145545	chr16:27063232-27063516	intergenic
C16orf97	0.285	NM_001242473	chr16:52028520-52028874	intergenic
C19orf33	0.2646	NM_033520	chr19:38789411-38789940	pre pre promoter	531
C1orf127	0.2993	NM_001170754	chr1:10963932-10964584	intergenic
C1orf174	0.358	NM_207356	chr1:3809188-3809783	gene body
C1orf198	0.33	NM_032800	chr1:230994592-230995437	gene body	848
C1orf198	0.3183	NM_032800	chr1:230987074-230987389	gene body	316
C1orf198	0.31	NM_001136495	chr1:230961124-230961828	intergenic	706
C1orf94	0.3767	NM_001134734	chr1:34846138-34846607	intergenic
C1QTNF1	0.2235	NM_198593	chr17:77030192-77030554	promoter	363
C1QTNF2	0.232	NM_031908	chr5:159794062-159794512	gene body
C1QTNF7	0.3522	NM_001135170	chr4:15387320-15387771	gene body	81
C1QTNF8	0.31	NM_207419	chr16:1138301-1138697	gene body	397
C1QTNF8	0.28	NM_207419	chr16:1147403-1148037	pre promoter	635
C1QTNF8	0.2281	NM_207419	chr16:1146216-1146519	promoter	304
C20orf197	0.33	NM_001302813	chr20:58637478-58637995	gene body	396
C20orf85	0.3957	NM_178456	chr20:56702877-56703185	intergenic	309
C20orf85	0.3033	NM_178456	chr20:56704910-56705211	intergenic	302
C20orf85	0.2314	NM_178456	chr20:56723995-56724333	pre promoter	339
C2CD2	0.345	NM_015500	chr21:43379024-43379556	intergenic	533
C2CD2	0.3117	NM_015500	chr21:43316532-43317116	gene body
C2orf91	0.2657	NM_001242815	chr2:42194911-42195211	intergenic	301
C3orf35	0.3517	NM_178344	chr3:37428999-37429338	gene body
C3orf58	0.252	NM_001134470	chr3:143751275-143751625	intergenic	351
C3orf67	0.2617	NM_001351534	chr3:59018224-59018564	gene body
C3orf70	0.35	NM_001025266	chr3:184862853-184863186	gene body
C3orf70	0.2757	NM_001025266	chr3:184795748-184796152	gene body
C4orf45	0.3433	NM_152543	chr4:159981183-159981716	intergenic
C4orf45	0.2519	NM_152543	chr4:159969168-159969702	intergenic	402
C5orf24	0.35	NM_152409	chr5:134174183-134174462	intergenic
C5orf46	0.3036	NM_206966	chr5:147281191-147281574	gene body	385
C5orf64	0.2957	NM_173667	chr5:60915746-60916138	intergenic	393
C5orf64	0.2758	NR_126525	chr5:61028228-61028514	post TES
C5orf66	0.3558	NM_001277348	chr5:134566103-134566649	gene body	547
C5orf66	0.3137	NM_001277348	chr5:134578001-134578538	gene body	538
C5orf66	0.2664	NM_001277348	chr5:134579701-134580064	gene body	365
C5orf67	0.318	NM_001287053	chr5:55862958-55863259	gene body
C6orf106	0.2533	NM_022758	chr6:34648310-34648567	gene body
C6orf118	0.3217	NM_144980	chr6:165633629-165634005	intergenic
C6orf226	0.2362	NM_001008739	chr6:42867719-42868247	intergenic
C6orf89	0.3133	NM_001286637	chr6:36895671-36896037	gene body	130
C6orf89	0.2878	NM_001286637	chr6:36885520-36885819	gene body	301
C7	0.3	NM_000587	chr5:40976857-40977175	gene body
C7orf33	0.315	NM_145304	chr7:148237425-148237899	intergenic	475
C7orf50	0.3804	NM_001350968	chr7:1141464-1141970	gene body	507
C7orf50	0.2553	NM_001350968	chr7:1066948-1067225	gene body
C7orf50	0.2418	NM_001350968	chr7:1135403-1136411	gene body	398
C7orf65	0.3582	NM_001123065	chr7:47678359-47678784	intergenic	427
C7orf65	0.3282	NM_001123065	chr7:47705816-47706388	intergenic	573
C7orf65	0.3144	NM_001123065	chr7:47680110-47680694	intergenic	586
C7orf71	0.3115	NM_001145531	chr7:26667614-26667879	intergenic
C8orf37-AS1	0.2844	NR_038201	chr8:96572025-96572447	gene body
C8orf37-AS1	0.28	NR_038201	chr8:96417956-96418366	gene body	368
C8orf37-AS1	0.2791	NR_038201	chr8:96796012-96796508	gene body
C8orf37-AS1	0.2638	NR_038201	chr8:96734104-96734751	gene body	649
C8orf46	0.3059	NM_152765	chr8:67405257-67405986	promoter
C8orf46	0.266	NM_152765	chr8:67431186-67431599	post TES	415
C8orf87	0.3608	NM_001242668	chr8:94241735-94242223	intergenic
C9orf170	0.3421	NM_001001709	chr9:89812210-89813304	intergenic	1095
C9orf170	0.3157	NM_001001709	chr9:89853477-89853951	intergenic	352
C9orf170	0.2245	NM_001001709	chr9:89882202-89882827	intergenic	627
C9orf3	0.3912	NM_032823	chr9:97628323-97628572	gene body	173
C9orf3	0.3893	NM_032823	chr9:97844551-97845557	gene body
C9orf3	0.376	NM_032823	chr9:97792849-97793106	gene body	258
C9orf3	0.365	NM_032823	chr9:97825871-97826145	gene body	146
C9orf3	0.3512	NM_032823	chr9:97800058-97800369	gene body	313
C9orf3	0.3446	NM_032823	chr9:97791192-97791849	gene body	658
C9orf3	0.3371	NM_032823	chr9:97832910-97833294	gene body	385
C9orf3	0.3271	NM_032823	chr9:97570509-97570850	gene body	342
C9orf3	0.3133	NM_032823	chr9:97812077-97812400	gene body
C9orf3	0.312	NM_032823	chr9:97785326-97785793	gene body	469
C9orf3	0.3084	NM_032823	chr9:97841991-97842918	gene body	928
C9orf3	0.2922	NM_032823	chr9:97825040-97825422	gene body	161
C9orf3	0.2678	NM_032823	chr9:97735829-97736142	gene body	314
C9orf3	0.2629	NM_032823	chr9:97460075-97460566	intergenic
C9orf3	0.2564	NM_032823	chr9:97820767-97821764	gene body	566
C9orf3	0.2545	NM_032823	chr9:97769206-97769460	gene body
C9orf3	0.2133	NM_032823	chr9:97787648-97788246	gene body	600
C9orf3	0.2	NM_032823	chr9:97793789-97793989	gene body	202
C9orf57	0.3238	NM_001128618	chr9:74602650-74603069	intergenic
C9orf92	0.3414	NM_001271829	chr9:16196671-16197041	intergenic	371
C9orf92	0.34	NR_073471	chr9:16317047-16317530	intergenic
C9orf92	0.3267	NM_001271829	chr9:16218385-16218713	gene body
C9orf92	0.3091	NR_073471	chr9:16276141-16276509	promoter
C9orf92	0.2465	NM_001271829	chr9:16214795-16215584	gene body
CA4	0.2706	NM_000717	chr17:58236535-58236801	gene body
CA9	0.3417	NM_001216	chr9:35679980-35680443	gene body	465
CAB39L	0.314	NM_030925	chr13:49904224-49904630	gene body	408
CABIN1	0.3186	NM_012295	chr22:24571369-24571695	gene body	327
CABIN1	0.3075	NM_012295	chr22:24514863-24515251	gene body
CABIN1	0.288	NM_012295	chr22:24558094-24558896	gene body	803
CABIN1	0.285	NM_012295	chr22:24572683-24573152	gene body	470
CABIN1	0.2011	NM_012295	chr22:24503830-24504111	gene body	282
CABLES1	0.3725	NM_138375	chr18:20861734-20862511	intergenic
CABLES1	0.3629	NM_138375	chr18:20855109-20855381	intergenic
CABLES1	0.3371	NM_001100619	chr18:20717693-20718916	gene body	718
CABLES1	0.245	NM_001100619	chr18:20792702-20793052	gene body
CACHD1	0.3914	NM_001293274	chr1:65157518-65158004	gene body
CACNA1A	0.338	NM_001127221	chr19:13690622-13690908	intergenic	287
CACNA1C	0.3929	NM_001129829	chr12:2199773-2200034	gene body
CACNA1C	0.388	NM_001129829	chr12:2489492-2489847	gene body	356
CACNA1C	0.353	NM_001129829	chr12:2207827-2208668	gene body	842
CACNA1C	0.3289	NM_001129829	chr12:2229645-2230115	gene body	472
CACNA1C	0.323	NM_001129829	chr12:2227463-2227955	gene body	493
CACNA1C	0.3056	NM_001129829	chr12:2191169-2191621	gene body	453
CACNA1C	0.294	NM_001129829	chr12:2373757-2374087	gene body	331
CACNA1C	0.2938	NM_001129829	chr12:2185885-2186150	gene body	266
CACNA1C	0.2936	NM_001129829	chr12:2220138-2220551	gene body	415
CACNA1C	0.267	NM_001129829	chr12:2457462-2458104	gene body	645
CACNA1C	0.26	NM_001129829	chr12:2523849-2524214	gene body	367
CACNA1C	0.26	NM_001129829	chr12:2524461-2524830	gene body	370
CACNA1C	0.2546	NM_001129829	chr12:2411116-2411729	gene body	614
CACNA1C	0.2535	NM_001129829	chr12:2166602-2167259	gene body	199
CACNA1C	0.2416	NM_001129829	chr12:2396226-2396634	gene body	409
CACNA1C	0.2138	NM_001129829	chr12:2165136-2165518	gene body	319
CACNA1C-IT3	0.2647	NR_046769	chr12:2377463-2378246	promoter	785
CACNA1D	0.2475	NM_001128839	chr3:53810681-53810999	gene body	319
CACNA1H	0.257	NM_021098	chr16:1210309-1210786	gene body
CACNA1S	0.259	NM_000069	chr1:201023199-201023634	gene body
CACNA2D3	0.3043	NM_018398	chr3:54766988-54767303	gene body
CACNA2D3	0.2556	NM_018398	chr3:54633375-54634168	gene body
CACNA2D3	0.2092	NM_018398	chr3:54634455-54635036	gene body
CACNB2	0.364	NM_201597	chr10:18682590-18682842	gene body
CACNB2	0.294	NM_201597	chr10:18529211-18529935	gene body	337
CACNB2	0.2414	NM_201590	chr10:18629458-18629980	promoter
CACNB4	0.372	NM_001330114	chr2:152748574-152748980	gene body
CACNG1	0.3322	NM_000727	chr17:65055375-65055675	intergenic
CACNG2	0.2212	NM_006078	chr22:37096895-37097203	gene body
CADM1	0.21	NM_001301045	chr11:115180152-115180443	gene body
CADPS	0.2638	NM_183393	chr3:62407429-62407841	gene body
CALD1	0.328	NM_033157	chr7:134588267-134588579	gene body	313
CALD1	0.28	NM_033157	chr7:134468451-134468836	gene body
CALD1	0.258	NM_033157	chr7:134445792-134446115	intergenic	324
CALD1	0.225	NM_033157	chr7:134452029-134452451	intergenic	424
CALM3	0.258	NM_001329921	chr19:47108435-47109004	gene body	571
CALML3-AS1	0.2689	NR_120496	chr10:5574968-5575232	intergenic	265
CALML3-AS1	0.2578	NR_120496	chr10:5601466-5601633	intergenic	168
CALML3-AS1	0.245	NR_120496	chr10:5602363-5602837	intergenic	476
CALML3-AS1	0.2333	NR_120496	chr10:5597048-5597412	intergenic	366
CALN1	0.325	NM_031468	chr7:71563910-71564198	gene body
CALN1	0.32	NM_031468	chr7:71289455-71289778	gene body
CAMK1D	0.2645	NM_020397	chr10:12864311-12865060	gene body	751
CAMK2B	0.2353	NM_172084	chr7:44298372-44299406	gene body	1035
CAMK2G	0.304	NM_172170	chr10:75626995-75627728	gene body	735
CAMK4	0.2733	NM_001323377	chr5:110587690-110587983	gene body
CAMKK1	0.3037	NM_172206	chr17:3782496-3783423	gene body
CAMKK2	0.368	NM_172226	chr12:121722491-121722748	gene body	258
CAMTA1	0.395	NM_001349608	chr1:6984028-6984328	gene body	302
CAMTA1	0.3871	NM_001349608	chr1:7073924-7074184	gene body
CAMTA1	0.345	NM_001349608	chr1:6926639-6926998	gene body	162
CAMTA1	0.3433	NM_001349608	chr1:7401494-7401750	gene body
CAMTA1	0.2938	NM_001349608	chr1:7646171-7646746	gene body
CAMTA1	0.286	NM_001349608	chr1:7284356-7284670	gene body
CAMTA1	0.2544	NM_001349608	chr1:7224556-7225004	gene body
CAMTA1	0.2536	NM_001349608	chr1:7788274-7788573	gene body
CAMTA1	0.2225	NM_001349608	chr1:7181774-7182127	gene body	355
CAMTA1-DT	0.25	NR_149049	chr1:6830998-6831863	intergenic	803
CAPN14	0.258	NM_001321270	chr2:31450206-31450727	gene body
CAPN6	0.21	NM_014289	chrX:110527926-110528321	intergenic
CAPN9	0.2388	NM_006615	chr1:230904841-230905161	gene body
CAPRIN1	0.2714	NM_203364	chr11:34049718-34050197	intergenic	480
CAPZA3	0.32	NM_033328	chr12:19027769-19028121	intergenic
CAPZB	0.362	NM_004930	chr1:19770999-19771380	gene body	383
CAPZB	0.3444	NM_004930	chr1:19694105-19694803	gene body
CAPZB	0.3025	NM_004930	chr1:19769309-19769678	gene body	371
CAPZB	0.2733	NM_004930	chr1:19766039-19766520	gene body	482
CAPZB	0.27	NM_004930	chr1:19767508-19767880	gene body	373
CAPZB	0.236	NM_004930	chr1:19726900-19727292	gene body	393
CAPZB	0.2288	NM_004930	chr1:19856120-19856527	intergenic	409
CAPZB	0.2153	NM_004930	chr1:19783618-19784271	gene body	654
CARD10	0.307	NM_014550	chr22:37897995-37898330	gene body
CARM1	0.3189	NM_199141	chr19:11012530-11012780	gene body	251
CARM1	0.2673	NM_199141	chr19:11009698-11010058	gene body	361
CARMIL2	0.2455	NM_001317026	chr16:67675952-67676648	pre pre promoter
CARMN	0.364	NR_105059	chr5:148798626-148799029	gene body	404
CARMN	0.3038	NR_105059	chr5:148811732-148812352	gene body	621
CARMN	0.2831	NR_105059	chr5:148796230-148796534	gene body	305
CARMN	0.2379	NR_105059	chr5:148799925-148800515	gene body	591
CARMN	0.2371	NR_105059	chr5:148794279-148794666	gene body
CARMN	0.23	NR_105059	chr5:148791606-148792262	gene body
CARMN	0.2236	NR_105059	chr5:148790311-148790826	gene body
CARNS1	0.2477	NM_001166222	chr11:67186072-67186652	gene body	581
CARTPT	0.2662	NM_004291	chr5:71079151-71079622	intergenic
CASC15	0.3378	NR_015410	chr6:21685532-21685919	gene body
CASC17	0.325	NR_104152	chr17:69137317-69137653	gene body
CASC17	0.2911	NR_104152	chr17:68851408-68852073	intergenic
CASC18	0.3077	NR_110108	chr12:105956414-105956708	intergenic	295
CASC19	0.3688	NR_120364	chr8:128153026-128153558	intergenic
CASC20	0.388	NR_109953	chr20:6362441-6362728	intergenic
CASC20	0.2871	NR_109953	chr20:6514740-6515145	intergenic
CASKIN2	0.3871	NM_020753	chr17:73497536-73498200	gene body	665
CASP12	0.3933	NM_001191016	chr11:104768272-104768794	gene body
CASZ1	0.3936	NM_001079843	chr1:10811634-10812096	gene body
CASZ1	0.3596	NM_001079843	chr1:10786439-10787131	gene body	362
CASZ1	0.349	NM_001079843	chr1:10737721-10737977	gene body	257
CASZ1	0.3233	NM_001079843	chr1:10694626-10694969	post TES	344
CASZ1	0.3233	NM_001079843	chr1:10695034-10695272	post TES	239
CASZ1	0.2189	NM_001079843	chr1:10774319-10774862	gene body	201
CATSPER1	0.2669	NM_053054	chr11:65784005-65784295	gene body	291
CAV1	0.2771	NM_001753	chr7:116200113-116200704	gene body	592
CAVIN2	0.2575	NM_004657	chr2:192783046-192783314	intergenic
CBR4	0.3583	NM_032783	chr4:169985049-169985610	intergenic	552
CBR4	0.2313	NM_032783	chr4:169981217-169981569	intergenic	354
CBS	0.25	NM_001321072	chr21:44466099-44466607	intergenic	303
CBX1	0.2986	NM_006807	chr17:46177424-46177682	gene body
CBX6	0.26	NM_014292	chr22:39260696-39261054	gene body	359
CCBE1	0.35	NM_133459	chr18:57318447-57318900	gene body
CCBE1	0.2764	NM_133459	chr18:57332938-57333366	gene body
CCBE1	0.2656	NM_133459	chr18:57283973-57284231	gene body
CCDC107	0.26	NM_001195201	chr9:35656946-35657126	pre promoter	181
CCDC13	0.352	NM_144719	chr3:42787282-42787584	gene body	304
CCDC130	0.3878	NM_001320564	chr19:13839518-13839944	pre pre promoter	427
CCDC130	0.3562	NM_001320564	chr19:13823906-13824517	intergenic
CCDC130	0.3508	NM_001320564	chr19:13802738-13803457	intergenic
CCDC130	0.344	NM_001320564	chr19:13828658-13828992	intergenic
CCDC130	0.3071	NM_001320564	chr19:13827688-13828200	intergenic
CCDC144NL-AS1	0.2727	NR_104185	chr17:20694041-20694319	intergenic
CCDC149	0.3514	NM_173463	chr4:24898503-24899037	gene body	535
CCDC149	0.2383	NM_173463	chr4:24809374-24809745	gene body	227
CCDC155	0.3143	NM_144688	chr19:49910118-49910400	gene body
CCDC24	0.3772	NM_152499	chr1:44461725-44462295	gene body
CCDC3	0.32	NM_001282658	chr10:12945028-12945761	gene body	735
CCDC3	0.2407	NM_001282658	chr10:13002383-13002873	gene body	74
CCDC3	0.2407	NM_001282658	chr10:13003134-13003576	gene body	444
CCDC34	0.3029	NM_030771	chr11:27330968-27331291	intergenic
CCDC40	0.252	NM_001243342	chr17:78034471-78034881	gene body
CCDC6	0.2944	NM_005436	chr10:61655448-61655803	gene body	356
CCDC71L	0.236	NM_175884	chr7:106163976-106164230	intergenic
CCDC8	0.2964	NM_032040	chr19:46914352-46914769	gene body
CCDC81	0.2956	NM_021827	chr11:86134617-86135006	post TES
CCDC88C	0.3439	NM_001080414	chr14:91744531-91744838	gene body
CCDC88C	0.3346	NM_001080414	chr14:91818561-91819169	gene body
CCDC88C	0.238	NM_001080414	chr14:91799582-91799883	gene body
CCKAR	0.3091	NM_000730	chr4:26487123-26487541	gene body
CCL25	0.3067	NM_001201359	chr19:8101312-8101650	intergenic
CCNA1	0.2271	NM_001111045	chr13:37123909-37124216	intergenic
CCND2	0.388	NM_001759	chr12:4192144-4192478	intergenic
CCND2	0.3325	NM_001759	chr12:4354056-4354389	intergenic
CCNY	0.2471	NM_181698	chr10:35710254-35710548	gene body	295
CCNY	0.2342	NM_181698	chr10:35854722-35855132	gene body	411
CCSER2	0.3464	NM_001284242	chr10:86350449-86350817	intergenic
CCZ1	0.3721	NM_015622	chr7:5934183-5934950	pre pre promoter	351
CCZ1B	0.3164	NM_198097	chr7:6952892-6953312	intergenic
CCZ1B	0.295	NM_198097	chr7:6958798-6959072	intergenic
CD101	0.2414	NM_004258	chr1:117569043-117569441	gene body	158
CD200	0.3243	NM_001004196	chr3:112101454-112101814	intergenic
CD40	0.3588	NM_001250	chr20:44757564-44757758	gene body
CD6	0.3383	NM_001254750	chr11:60791217-60791485	intergenic
CD82	0.3883	NM_002231	chr11:44614892-44615176	gene body	285
CD82	0.2925	NM_002231	chr11:44534366-44534618	intergenic
CD82	0.2753	NM_002231	chr11:44613664-44614255	gene body	594
CD82	0.2685	NM_002231	chr11:44625612-44626223	gene body	612
CD9	0.36	NM_001769	chr12:6325998-6326620	gene body	624
CD9	0.2842	NM_001769	chr12:6311510-6312560	gene body	1051
CD9	0.2644	NM_001769	chr12:6342557-6342810	gene body	254
CD9	0.264	NM_001769	chr12:6324971-6325438	gene body	468
CD9	0.2567	NM_001330312	chr12:6277599-6277893	intergenic	295
CDC42EP3	0.2733	NM_001270436	chr2:37948014-37948490	intergenic	477
CDC42EP4	0.281	NM_012121	chr17:71289663-71289990	gene body	328
CDC7	0.2771	NM_001134420	chr1:92066141-92066706	intergenic
CDCA2	0.2317	NM_001317907	chr8:25457540-25457832	intergenic
CDCA2	0.224	NM_001317907	chr8:25502719-25503168	intergenic
CDH11	0.3156	NM_001308392	chr16:64509796-64510102	intergenic	307
CDH11	0.24	NM_001797	chr16:65015451-65016149	gene body
CDH13	0.31	NM_001257	chr16:82816358-82816716	gene body	359
CDH13	0.2744	NM_001257	chr16:83748822-83749254	gene body	433
CDH16	0.3744	NM_001204745	chr16:66936833-66937105	intergenic	273
CDH17	0.2214	NM_004063	chr8:95183098-95183517	gene body	420
CDH22	0.258	NM_021248	chr20:44882253-44882513	gene body
CDH23	0.246	NM_001171930	chr10:73307686-73307991	gene body	192
CDH3	0.286	NM_001317196	chr16:68693511-68693877	gene body
CDH5	0.4	NM_001795	chr16:66260552-66260827	intergenic
CDH6	0.371	NM_004932	chr5:31091347-31091831	intergenic
CDH6	0.3029	NM_004932	chr5:31158088-31158570	intergenic
CDH7	0.28	NM_033646	chr18:63244322-63244639	intergenic
CDH8	0.3925	NM_001796	chr16:62332429-62332830	intergenic
CDH8	0.3175	NM_001796	chr16:62513262-62513841	intergenic
CDK18	0.2813	NM_002596	chr1:205474996-205475303	gene body	310
CDK2AP1	0.298	NM_001270434	chr12:123744684-123744935	post TES
CDK5RAP2	0.3854	NM_001272039	chr9:123150547-123151073	post TES	527
CDK5RAP2	0.3854	NM_001272039	chr9:123151145-123151473	gene body	329
CDK5RAP2	0.3525	NM_001272039	chr9:123333197-123334380	gene body	1185
CDK5RAP2	0.2977	NM_001272039	chr9:123155228-123156065	gene body	839
CDK5RAP3	0.3575	NM_001278216	chr17:46061317-46061584	intergenic
CDKAL1	0.3267	NM_017774	chr6:20868747-20869005	gene body
CDO1	0.36	NM_001323566	chr5:115152785-115153251	promoter
CDO1	0.3348	NM_001323566	chr5:115150305-115151235	gene body
CDR2	0.3373	NM_001802	chr16:22358243-22358975	gene body
CDRT15P1	0.3713	NR_003261	chr17:13928129-13928423	gene body
CDS2	0.2733	NM_003818	chr20:5131260-5131595	gene body	336
CDX1	0.2343	NM_001804	chr5:149556741-149557207	gene body	468
CDX1	0.2238	NM_001804	chr5:149559636-149560226	gene body	591
CDYL	0.2871	NM_004824	chr6:4848679-4849021	gene body
CEBPA-AS1	0.2407	NR_026887	chr19:33801516-33801977	intergenic
CEBPB-AS1	0.2492	NR_125739	chr20:48809978-48810487	pre promoter
CECR2	0.3456	NM_001290046	chr22:17839335-17839674	pre promoter
CECR2	0.296	NM_001290046	chr22:17896561-17896811	gene body
CELF2	0.3867	NM_001326317	chr10:11186359-11186621	gene body
CELF2	0.3388	NM_001326317	chr10:11220613-11220902	gene body
CELF2	0.33	NM_001326317	chr10:10842245-10842750	gene body	201
CELF2	0.3183	NM_001326317	chr10:10920982-10921365	gene body
CELF2	0.2947	NM_001326317	chr10:10863319-10864124	gene body	806
CELF2	0.2918	NM_001326317	chr10:10928675-10929453	gene body	779
CELF2	0.244	NM_001326317	chr10:10647676-10647949	gene body	275
CELF2	0.2364	NM_001326324	chr10:10838783-10839333	promoter
CELF2	0.2262	NM_001326317	chr10:11092200-11092525	gene body	326
CELF4	0.2737	NM_001353713	chr18:35113841-35114097	gene body
CELSR1	0.3557	NM_014246	chr22:46812101-46812257	gene body
CELSR1	0.3318	NM_014246	chr22:46813007-46813438	gene body
CELSR1	0.255	NM_014246	chr22:46848988-46849322	gene body
CELSR2	0.2367	NM_001408	chr1:109796051-109796952	gene body	753
CEMIP	0.3056	NM_001293298	chr15:81132622-81133040	gene body
CENPP	0.2467	NM_001286971	chr9:95363323-95363704	gene body	382
CENPP	0.2148	NM_001286971	chr9:95370308-95370763	gene body	457
CENPP	0.2148	NM_001286971	chr9:95371461-95371762	gene body	302
CENPS-CORT	0.31	NM_001270517	chr1:10510396-10511062	gene body
CENPW	0.2417	NM_001286525	chr6:126565744-126566045	intergenic
CEP120	0.33	NM_001166226	chr5:122618624-122619048	intergenic	177
CEP120	0.2167	NM_001166226	chr5:122598072-122598510	intergenic	439
CEP128	0.318	NM_152446	chr14:81015605-81015925	gene body
CEP192	0.3829	NM_032142	chr18:13120416-13121093	gene body	94
CEP192	0.3375	NM_032142	chr18:13076885-13077060	gene body
CEP250	0.3188	NM_001318219	chr20:34091802-34092171	gene body
CEP295NL	0.3117	NM_001243541	chr17:76895401-76895812	gene body
CERK	0.3124	NM_022766	chr22:47135384-47135717	pre promoter	201
CERK	0.3064	NM_022766	chr22:47127388-47127777	gene body
CFAP61	0.334	NM_015585	chr20:20180722-20180981	gene body
CFDP1	0.2717	NM_006324	chr16:75339769-75340022	gene body	254
CFDP1	0.27	NM_006324	chr16:75353941-75354539	gene body	599
CGNL1	0.3167	NM_032866	chr15:57754411-57754681	gene body
CGNL1	0.299	NM_032866	chr15:57798146-57798487	gene body	342
CHAC1	0.3722	NM_001142776	chr15:41250225-41250551	post TES	327
CHAC2	0.3425	NM_001346127	chr2:53727271-53727845	intergenic	330
CHAC2	0.328	NM_001346127	chr2:53747347-53747633	intergenic	254
CHAF1A	0.2505	NM_005483	chr19:4414819-4415892	gene body
CHCHD6	0.35	NM_032343	chr3:126402377-126402770	intergenic	371
CHCHD6	0.305	NM_032343	chr3:126415537-126415888	intergenic	352
CHD2	0.3144	NM_001271	chr15:93462381-93462746	gene body	347
CHD2	0.3113	NM_001271	chr15:93570674-93570945	gene body	272
CHD7	0.2788	NM_001316690	chr8:61760821-61761170	gene body
CHMP4B	0.305	NM_176812	chr20:32416320-32416585	gene body	266
CHMP7	0.2423	NM_152272	chr8:23115870-23116252	gene body
CHN1	0.244	NM_001206602	chr2:175692161-175692431	gene body	232
CHN2	0.3383	NM_001293069	chr7:29400466-29400823	gene body
CHN2	0.2842	NM_001293077	chr7:29519450-29520632	promoter	585
CHN2	0.2557	NM_001293069	chr7:29529042-29529353	gene body	312
CHPT1	0.2493	NM_020244	chr12:102090246-102090863	promoter
CHRAC1	0.3385	NM_017444	chr8:141501811-141502187	intergenic
CHRAC1	0.234	NM_017444	chr8:141523635-141523900	gene body
CHRM1	0.236	NM_000738	chr11:62676055-62676346	gene body
CHRM3	0.3018	NM_001347716	chr1:239376130-239376548	intergenic
CHRNB3	0.2747	NM_001347717	chr8:42505047-42505338	intergenic
CHST11	0.3264	NM_001173982	chr12:105067541-105068083	gene body	543
CHST11	0.3129	NM_001173982	chr12:104908782-104909041	gene body
CHST11	0.3089	NM_001173982	chr12:105008737-105009461	gene body	726
CHST11	0.3	NM_001173982	chr12:104880351-104880806	gene body	250
CHST11	0.2673	NM_001173982	chr12:105131859-105132233	gene body	375
CHST11	0.2646	NM_001173982	chr12:105088368-105088652	gene body	253
CHST11	0.263	NM_001173982	chr12:105136175-105136889	gene body	716
CHST11	0.2596	NM_001173982	chr12:105096418-105096899	gene body	482
CHST3	0.24	NM_004273	chr10:73776837-73777269	intergenic	433
CHST6	0.26	NM_021615	chr16:75528181-75528458	gene body
CHSY3	0.2433	NM_175856	chr5:129482675-129482998	gene body
CHTOP	0.38	NM_015607	chr1:153608929-153609419	gene body	72
CIB4	0.3924	NM_001029881	chr2:26855678-26856044	gene body
CIB4	0.3924	NM_001029881	chr2:26856389-26856757	gene body
CIB4	0.2417	NM_001029881	chr2:26830483-26830875	gene body
CIDEA	0.3367	NM_001318383	chr18:12280303-12280679	intergenic	378
CIDEA	0.2317	NM_001318383	chr18:12279429-12279821	post TES
CIITA	0.2405	NM_001286402	chr16:11017837-11018214	gene body	378
CILP	0.3667	NM_003613	chr15:65487966-65488344	gene body
CITED4	0.35	NM_133467	chr1:41325351-41325800	post TES	450
CITED4	0.3455	NM_133467	chr1:41367484-41368181	intergenic	583
CITED4	0.2854	NM_133467	chr1:41319333-41319927	intergenic	528
CITED4	0.2667	NM_133467	chr1:41314778-41315521	intergenic
CKM	0.2867	NM_001824	chr19:45813231-45813522	gene body
CKMT2	0.3	NM_001099735	chr5:80531092-80531392	gene body	302
CKMT2	0.237	NM_001099735	chr5:80528429-80528581	promoter	153
CLASP1	0.368	NM_001142274	chr2:122299324-122299623	gene body
CLASP1	0.2733	NM_001142274	chr2:122289358-122289665	gene body
CLASRP	0.3482	NM_007056	chr19:45552289-45553080	gene body
CLCF1	0.361	NM_001166212	chr11:67137222-67137654	gene body
CLDN10	0.3117	NM_182848	chr13:96157721-96158076	gene body
CLDN14	0.265	NM_001146077	chr21:37983276-37983524	intergenic
CLDN14	0.2358	NM_001146078	chr21:37872280-37872641	gene body
CLDN15	0.2616	NM_014343	chr7:100875568-100876015	gene body
CLDN23	0.3267	NM_194284	chr8:8502769-8503157	intergenic
CLDN23	0.2433	NM_194284	chr8:8630380-8630854	intergenic	475
CLEC16A	0.3858	NM_015226	chr16:11272708-11272995	gene body
CLEC16A	0.38	NM_001243403	chr16:11196109-11196382	gene body	274
CLEC16A	0.3783	NM_015226	chr16:11256719-11256926	gene body	208
CLEC16A	0.3667	NM_015226	chr16:11241031-11241310	gene body
CLEC16A	0.3338	NM_001243403	chr16:11215140-11215651	gene body	512
CLEC16A	0.32	NM_015226	chr16:11255531-11255989	gene body	459
CLEC16A	0.3042	NM_001243403	chr16:11219617-11220050	gene body
CLEC16A	0.2762	NM_001243403	chr16:11193843-11194242	gene body	400
CLEC16A	0.2625	NM_001243403	chr16:11203376-11203863	gene body	488
CLEC16A	0.253	NM_001243403	chr16:11201755-11202183	gene body	429
CLEC16A	0.2529	NM_001243403	chr16:11150739-11151122	gene body	384
CLEC16A	0.2437	NM_001243403	chr16:11073616-11074438	gene body	824
CLEC16A	0.2211	NM_015226	chr16:11221864-11222237	gene body
CLEC19A	0.34	NM_001256720	chr16:19342206-19342459	intergenic	255
CLEC2L	0.255	NM_001080511	chr7:139197649-139198080	intergenic
CLIC4	0.3214	NM_013943	chr1:25069929-25070321	pre promoter	322
CLIC5	0.2978	NR_045672	chr6:45784488-45784766	intergenic
CLIP1	0.3029	NM_198240	chr12:122870946-122871417	gene body
CLIP2	0.39	NM_003388	chr7:73795167-73795357	gene body	191
CLIP2	0.3812	NM_003388	chr7:73740334-73740591	gene body
CLIP2	0.2718	NM_003388	chr7:73705193-73705518	gene body
CLK1	0.2367	NM_004071	chr2:201731856-201732199	pre pre promoter	145
CLMN	0.3079	NM_024734	chr14:95693537-95694130	gene body
CLMP	0.3821	NM_024769	chr11:123063151-123063895	gene body	250
CLMP	0.3775	NM_024769	chr11:123028769-123029114	gene body	346
CLMP	0.3444	NM_024769	chr11:123058673-123058938	gene body	266
CLMP	0.2964	NM_024769	chr11:123029603-123030102	gene body	500
CLMP	0.292	NM_024769	chr11:123064714-123065007	gene body
CLNK	0.27	NM_052964	chr4:10965860-10966445	intergenic
CLNK	0.2417	NM_052964	chr4:10814289-10814871	intergenic
CLPB	0.24	NM_030813	chr11:72090174-72090577	gene body	404
CLRN3	0.3215	NM_152311	chr10:129685947-129686228	gene body
CLSTN1	0.2888	NM_014944	chr1:9868659-9868921	gene body
CLUL1	0.32	NM_014410	chr18:610279-610565	gene body
CMBL	0.2627	NM_138809	chr5:10301862-10302159	gene body	298
CMIP	0.3221	NM_198390	chr16:81520044-81520687	gene body
CMIP	0.3194	NM_198390	chr16:81586769-81587184	gene body
CMIP	0.3182	NM_198390	chr16:81678951-81679268	gene body
CMIP	0.2585	NM_198390	chr16:81607872-81608299	gene body
CMKLR1	0.2588	NM_001142344	chr12:108742743-108743416	intergenic	674
CMSS1	0.374	NM_032359	chr3:99693118-99693381	gene body	264
CMSS1	0.3	NM_032359	chr3:99685357-99685698	gene body	342
CMTM4	0.2362	NM_178818	chr16:66652537-66652824	gene body	288
CNBD2	0.32	NM_001207076	chr20:34618256-34618552	gene body
CNEP1R1	0.3662	NM_001281789	chr16:50020191-50020894	intergenic	305
CNGB3	0.365	NM_019098	chr8:87744389-87744837	gene body
CNKSR3	0.3069	NM_173515	chr6:154795438-154796063	gene body	626
CNKSR3	0.2833	NM_173515	chr6:154778316-154779260	gene body	945
CNNM2	0.3564	NM_017649	chr10:104837907-104838683	gene body	777
CNNM2	0.278	NM_017649	chr10:104804709-104805357	gene body	450
CNNM2	0.2267	NM_017649	chr10:104679751-104680771	gene body
CNTNAP5	0.3645	NM_130773	chr2:125281336-125281795	gene body
CNTNAP5	0.29	NM_130773	chr2:125572664-125573257	gene body
COBL	0.3455	NM_001287438	chr7:51148460-51148841	gene body
COBL	0.2775	NM_001287438	chr7:51424898-51425286	intergenic
COG7	0.31	NM_153603	chr16:23434788-23435117	gene body	330
COL13A1	0.255	NM_080802	chr10:71626883-71627151	gene body	269
COL13A1	0.2336	NM_080802	chr10:71671676-71672057	gene body	382
COL14A1	0.26	NM_021110	chr8:121347795-121348080	gene body	287
COL15A1	0.3	NM_001855	chr9:101749435-101749903	gene body	470
COL15A1	0.2722	NM_001855	chr9:101727173-101727524	gene body	352
COL16A1	0.3084	NM_001856	chr1:32146642-32146935	gene body	294
COL1A2	0.265	NM_000089	chr7:94056643-94057160	gene body
COL1A2-AS1	0.3583	NR_147206	chr7:93870221-93870473	intergenic
COL1A2-AS1	0.226	NR_147206	chr7:93926476-93926862	intergenic	263
COL25A1	0.294	NM_032518	chr4:109948347-109948661	gene body
COL25A1	0.242	NM_032518	chr4:110185391-110185669	gene body	281
COL26A1	0.2533	NM_133457	chr7:101165191-101165459	gene body
COL26A1	0.2517	NM_133457	chr7:101086028-101086818	gene body
COL27A1	0.3883	NM_032888	chr9:116977085-116977477	gene body	393
COL27A1	0.36	NM_032888	chr9:116942495-116942757	gene body	263
COL27A1	0.3473	NM_032888	chr9:116992171-116992736	gene body
COL27A1	0.3454	NM_032888	chr9:116963101-116963797	gene body	697
COL27A1	0.344	NM_032888	chr9:116948594-116948965	gene body
COL27A1	0.3017	NM_032888	chr9:116943227-116943509	gene body	283
COL27A1	0.2976	NM_032888	chr9:116967270-116967729	gene body	461
COL27A1	0.29	NM_032888	chr9:116935296-116935659	gene body	364
COL27A1	0.28	NM_032888	chr9:116920004-116920984	gene body	982
COL27A1	0.2578	NM_032888	chr9:117047688-117048033	gene body
COL27A1	0.2523	NM_032888	chr9:117011934-117012858	gene body	601
COL27A1	0.243	NM_032888	chr9:116978602-116978897	gene body
COL27A1	0.2343	NM_032888	chr9:116941478-116941847	gene body	370
COL27A1	0.2333	NM_032888	chr9:116919387-116919686	gene body	287
COL27A1	0.2333	NM_032888	chr9:116931069-116931469	gene body	401
COL27A1	0.2311	NM_032888	chr9:116923227-116923981	gene body	182
COL27A1	0.2291	NM_032888	chr9:116930029-116930293	gene body	265
COL2A1	0.3243	NM_001844	chr12:48385539-48385904	gene body
COL4A1	0.21	NM_001845	chr13:110932282-110932594	gene body	313
COL4A2	0.376	NM_001846	chr13:111159357-111159621	gene body	265
COL4A2	0.3448	NM_001846	chr13:110994947-110996051	gene body	1105
COL4A2	0.32	NM_001846	chr13:111068318-111068593	gene body	276
COL4A2	0.3007	NM_001846	chr13:111000220-111000581	gene body	362
COL4A2	0.2986	NM_001846	chr13:111013756-111014040	gene body	286
COL4A2	0.2983	NM_001846	chr13:110974583-110974905	gene body	323
COL4A2	0.2818	NM_001846	chr13:111085392-111085837	gene body	448
COL4A2	0.28	NM_001846	chr13:111026120-111026453	gene body	335
COL4A2	0.2775	NM_001846	chr13:111011995-111012800	gene body	807
COL4A2	0.2645	NM_001846	chr13:111069181-111070366	gene body	820
COL4A2	0.2445	NM_001846	chr13:111064992-111065660	gene body	670
COL4A3	0.2879	NM_000091	chr2:228044905-228045768	gene body	697
COL4A3	0.2582	NM_000091	chr2:228049761-228050064	gene body	304
COL5A1	0.255	NM_001278074	chr9:137436134-137436551	intergenic	152
COL6A3	0.2382	NM_004369	chr2:238234967-238235669	gene body	703
COL6A3	0.2114	NM_004369	chr2:238344649-238345062	intergenic	415
COL6A4P2	0.3664	NR_027898	chr3:129895512-129895846	intergenic
COL6A4P2	0.3038	NR_027898	chr3:129977352-129977685	gene body
COL8A1	0.224	NM_020351	chr3:98988890-98989143	intergenic	254
COL9A2	0.29	NM_001852	chr1:40773864-40773925	gene body	62
COLEC11	0.2162	NM_001255987	chr2:3653378-3653729	promoter
COLEC12	0.2244	NM_130386	chr18:456387-456777	gene body
COLGALT2	0.3978	NM_001303420	chr1:184004983-184005359	gene body
COLQ	0.265	NM_080539	chr3:15509341-15509696	gene body	357
COMP	0.3325	NM_000095	chr19:18911588-18911890	intergenic
COPRS	0.3738	NM_001330176	chr17:30180852-30181114	gene body
COPRS	0.3329	NM_001330176	chr17:30136978-30137264	intergenic	287
COPRS	0.2262	NM_001330176	chr17:30049471-30049917	intergenic	448
COPS8	0.2575	NM_198189	chr2:238079965-238080565	intergenic
COPS8	0.248	NM_006710	chr2:237981972-237982359	intergenic	388
COQ8A	0.3091	NM_020247	chr1:227162715-227163080	gene body	366
CORIN	0.3067	NM_001278585	chr4:47671981-47672465	gene body
CORO1C	0.2912	NM_001276471	chr12:109095003-109095265	gene body
CORO2B	0.3505	NM_006091	chr15:68882019-68883293	gene body	782
CORO2B	0.33	NM_001324014	chr15:68809570-68809923	promoter	355
CORO2B	0.3125	NM_006091	chr15:68913100-68913697	gene body	598
COX10-AS1	0.252	NR_049718	chr17:13965526-13965859	gene body	334
COX7A1	0.285	NM_001864	chr19:36660482-36660871	intergenic	390
CPAMD8	0.3621	NM_015692	chr19:17148815-17149203	intergenic
CPHXL	0.3517	NM_001355613	chr16:75826630-75826890	intergenic
CPO	0.2875	NM_173077	chr2:207827492-207828237	gene body	401
CPPED1	0.3783	NM_018340	chr16:12857167-12857668	gene body
CPPED1	0.336	NM_018340	chr16:12862033-12862323	gene body
CPQ	0.3814	NM_016134	chr8:97651328-97651579	intergenic
CPQ	0.354	NM_016134	chr8:98077268-98077602	gene body	335
CPSF2	0.27	NM_001322272	chr14:92675308-92676402	intergenic	1095
CPSF7	0.3643	NM_024811	chr11:61180869-61181201	gene body
CPT1A	0.2748	NM_001876	chr11:68612537-68612926	pre pre promoter
CPT1A	0.2748	NM_001876	chr11:68613130-68613388	pre pre promoter
CPT1A	0.2329	NM_001876	chr11:68637703-68638015	intergenic
CPT2	0.3254	NM_001330589	chr1:53642069-53642610	intergenic	543
CPXCR1	0.335	NM_001184771	chrX:87608056-87608419	intergenic
CPXM1	0.3071	NM_019609	chr20:2749282-2749676	intergenic
CPXM2	0.2529	NM_198148	chr10:125628304-125628569	gene body	266
CRABP1	0.2929	NM_004378	chr15:78634189-78634453	gene body
CRACR2A	0.3443	NM_001144958	chr12:3723245-3723528	post TES
CRADD	0.2667	NM_001320100	chr12:94207080-94207590	gene body	512
CREB3L2	0.3914	NM_001253775	chr7:137626017-137626339	gene body	323
CREB3L2	0.37	NM_001253775	chr7:137679126-137679554	gene body	429
CREB3L2	0.33	NM_001253775	chr7:137676799-137677084	gene body	287
CREB3L2	0.308	NM_001318246	chr7:137618616-137618903	promoter	288
CREB3L2	0.29	NM_001318246	chr7:137601948-137602198	gene body	251
CREB3L2	0.285	NM_001318246	chr7:137593426-137594313	gene body	889
CREB3L2	0.2593	NM_001253775	chr7:137668416-137669080	gene body	666
CREB3L2	0.2157	NM_001253775	chr7:137652099-137652450	gene body	353
CREB5	0.4	NM_182899	chr7:28581781-28582190	gene body
CREB5	0.3821	NM_182899	chr7:28739700-28740479	gene body
CREB5	0.38	NM_182899	chr7:28666785-28667108	gene body
CREB5	0.3613	NM_182899	chr7:28557074-28558032	gene body
CREB5	0.3557	NM_182899	chr7:28661152-28661593	gene body	442
CREB5	0.35	NM_182899	chr7:28728323-28728605	gene body
CREB5	0.3483	NM_182899	chr7:28318988-28319363	intergenic
CREB5	0.33	NM_182899	chr7:28788122-28788519	gene body
CREB5	0.2875	NM_182899	chr7:28652685-28653125	gene body
CREB5	0.2443	NM_182899	chr7:28429849-28430220	gene body
CREB5	0.235	NM_182899	chr7:28547056-28547316	gene body
CREBBP	0.3946	NM_004380	chr16:3874457-3874847	gene body	248
CREBBP	0.314	NM_004380	chr16:3888636-3888957	gene body
CREBBP	0.205	NM_004380	chr16:3843012-3843728	gene body	718
CRIM1	0.244	NM_016441	chr2:36675055-36675324	gene body	270
CRISPLD2	0.3175	NM_031476	chr16:84897635-84898049	gene body
CRISPLD2	0.3022	NM_031476	chr16:84867908-84868259	gene body	260
CRKL	0.3692	NM_005207	chr22:21264642-21264912	intergenic
CROCC	0.3409	NM_014675	chr1:17289812-17290584	gene body
CRTC3	0.382	NM_022769	chr15:91055382-91055719	intergenic
CRTC3	0.2814	NM_022769	chr15:91100441-91100765	gene body	325
CRY2	0.31	NM_001127457	chr11:45877361-45877720	gene body	360
CRYGC	0.3433	NM_020989	chr2:208995433-208995508	promoter
CRYGN	0.2533	NM_001308292	chr7:151133751-151134052	gene body	302
CRYGS	0.381	NM_017541	chr3:186243670-186244216	intergenic
CRYL1	0.337	NM_015974	chr13:20999292-20999513	gene body
CSDC2	0.3192	NM_014460	chr22:41964730-41965410	gene body	682
CSMD1	0.3907	NM_033225	chr8:3965134-3965629	gene body
CSMD1	0.378	NM_033225	chr8:2884983-2885516	gene body
CSMD1	0.3071	NM_033225	chr8:3722448-3722944	gene body
CSMD1	0.28	NM_033225	chr8:4011061-4011440	gene body
CSMD1	0.2786	NM_033225	chr8:5106312-5106733	intergenic
CSMD1	0.228	NM_033225	chr8:2836280-2836894	gene body
CSMD2	0.2967	NM_001281956	chr1:34204160-34204519	gene body
CSMD2	0.2175	NM_001281956	chr1:34451445-34452094	gene body	652
CSMD3	0.2614	NM_198123	chr8:114444306-114444658	gene body
CSNK1G1	0.24	NM_001329606	chr15:64472468-64472725	gene body
CSPG4	0.2833	NM_001897	chr15:75997701-75997986	gene body	286
CSPG4	0.2658	NM_001897	chr15:75967835-75968547	gene body	714
CSRP1	0.334	NM_001193571	chr1:201472679-201472954	gene body
CSRP2	0.34	NM_001300965	chr12:77271198-77271589	gene body
CT62	0.3929	NM_001102658	chr15:71409540-71410149	pre promoter
CTAGE1	0.3357	NM_172241	chr18:20141989-20142343	intergenic
CTAGE1	0.3236	NM_172241	chr18:19915723-19916084	intergenic	279
CTAGE1	0.3129	NM_172241	chr18:19929475-19930130	intergenic	531
CTAGE1	0.2529	NM_172241	chr18:20008111-20008643	intergenic	534
CTAGE1	0.215	NM_172241	chr18:20136672-20137601	intergenic	931
CTAGE7P	0.225	NR_044994	chr10:131840857-131841169	intergenic
CTBP1	0.3083	NM_001328	chr4:1204996-1205446	gene body	451
CTBP2	0.3613	NM_022802	chr10:126716429-126717136	promoter	708
CTBP2	0.3244	NM_001290215	chr10:126743932-126744460	gene body	530
CTBP2	0.3129	NM_001290215	chr10:126679431-126679684	gene body
CTBP2	0.3113	NM_001290215	chr10:126710332-126710601	gene body	271
CTBP2	0.3092	NM_001290215	chr10:126770423-126770877	gene body	455
CTBP2	0.2933	NM_001083914	chr10:127017768-127018041	intergenic
CTBP2	0.2894	NM_001290215	chr10:126719553-126719950	gene body	398
CTBP2	0.2893	NM_001290215	chr10:126690289-126690600	gene body	313
CTBP2	0.2839	NM_001290215	chr10:126773351-126774480	gene body	1131
CTBP2	0.283	NM_001290215	chr10:126727507-126728307	gene body	802
CTBP2	0.2827	NM_001290215	chr10:126686628-126688244	gene body	1617
CTBP2	0.2827	NM_001290215	chr10:126688404-126688927	gene body	524
CTBP2	0.2714	NM_001290215	chr10:126841304-126842187	gene body	885
CTBP2	0.245	NM_001290215	chr10:126752908-126753173	gene body	266
CTBP2	0.24	NM_001290215	chr10:126700187-126700636	gene body	450
CTBP2	0.2241	NM_001290215	chr10:126689612-126689881	gene body	270
CTBP2	0.218	NM_001290215	chr10:126781905-126782185	gene body	281
CTDSP2	0.2477	NM_005730	chr12:58233455-58234239	gene body	787
CTGF	0.294	NM_001901	chr6:132267833-132268268	post TES	368
CTIF	0.352	NM_001142397	chr18:46308886-46309220	gene body	336
CTIF	0.335	NM_001142397	chr18:46329178-46329459	gene body	282
CTIF	0.3346	NM_001142397	chr18:46116308-46116727	gene body	420
CTIF	0.303	NM_001142397	chr18:46330654-46331073	gene body	420
CTIF	0.2913	NM_001142397	chr18:46121010-46121436	gene body	391
CTIF	0.282	NM_001142397	chr18:46284038-46284306	gene body
CTIF	0.2568	NM_001142397	chr18:46374651-46375626	gene body	976
CTIF	0.219	NM_001142397	chr18:46332900-46333452	gene body	554
CTIF	0.2171	NM_001142397	chr18:46139745-46140027	gene body	284
CTNNA1	0.282	NM_001290309	chr5:138154901-138155176	gene body	277
CTNNA1	0.2671	NM_001323997	chr5:138262655-138263875	gene body	1222
CTNNBIP1	0.2777	NM_020248	chr1:9935454-9936536	gene body	1084
CTNNBIP1	0.24	NM_020248	chr1:9960719-9960982	gene body	265
CTNND2	0.39	NM_001288717	chr5:12017239-12017499	intergenic
CTNS	0.2971	NM_004937	chr17:3563588-3564093	gene body	506
CTNS	0.2633	NM_004937	chr17:3562957-3563313	gene body	358
CTPS1	0.3143	NM_001905	chr1:41410820-41411215	intergenic	396
CTPS1	0.2856	NM_001905	chr1:41414060-41414449	intergenic	390
CTRB1	0.36	NM_001329190	chr16:75250699-75250967	pre promoter
CTSE	0.328	NM_001317331	chr1:206308125-206308427	intergenic
CTSH	0.3612	NM_001319137	chr15:79214816-79215119	gene body
CTTNBP2NL	0.296	NM_018704	chr1:112855575-112855908	intergenic
CUBN	0.258	NM_001081	chr10:17034650-17035033	gene body
CUEDC1	0.263	NM_001271875	chr17:55992817-55993091	gene body	92
CUEDC1	0.2506	NM_001271875	chr17:55945859-55946351	gene body	493
CUL2	0.3082	NM_003591	chr10:35374564-35375051	gene body
CUL2	0.2289	NM_001198779	chr10:35256060-35256755	intergenic
CUL9	0.3767	NM_015089	chr6:43189235-43189459	gene body
CUX1	0.3839	NM_001202544	chr7:101629298-101630052	gene body
CUX1	0.3743	NM_001202544	chr7:101795971-101796931	gene body	801
CUX1	0.37	NM_001202544	chr7:101539543-101539809	gene body	267
CUX1	0.3686	NM_001202544	chr7:101875761-101876306	gene body
CUX1	0.3588	NM_001202544	chr7:101702835-101703144	gene body
CUX1	0.358	NM_001202544	chr7:101750023-101750304	gene body	282
CUX1	0.3175	NM_001202544	chr7:101542989-101543382	gene body	213
CUX1	0.3157	NM_001202544	chr7:101548751-101549186	gene body	250
CUX1	0.313	NM_001202544	chr7:101653009-101653437	gene body	429
CUX1	0.305	NM_001202544	chr7:101471873-101472132	gene body
CUX1	0.3045	NM_001202544	chr7:101465851-101466811	gene body	751
CUX1	0.2992	NM_001202544	chr7:101461952-101462315	gene body	365
CUX1	0.296	NM_001202544	chr7:101768401-101768790	gene body	390
CUX1	0.2822	NM_001202544	chr7:101584333-101584632	gene body	300
CUX1	0.282	NM_001202544	chr7:101535429-101535942	gene body
CUX1	0.2792	NM_001202544	chr7:101596708-101597036	gene body	329
CUX1	0.27	NM_001202544	chr7:101656444-101657068	gene body	625
CUX1	0.264	NM_001202544	chr7:101761111-101761422	gene body
CUX1	0.2622	NM_001202544	chr7:101578785-101579204	gene body	421
CUX1	0.256	NM_001202544	chr7:101817079-101817320	gene body	242
CUX1	0.2233	NM_001202544	chr7:101566849-101567190	gene body	342
CUX2	0.3153	NM_015267	chr12:111642591-111643055	gene body
CUX2	0.27	NM_015267	chr12:111652455-111652723	gene body
CUX2	0.2533	NM_015267	chr12:111620196-111620514	gene body
CWC27	0.2175	NM_001297644	chr5:64397856-64397857	intergenic
CXCL12	0.2488	NM_001277990	chr10:45077541-45077794	intergenic	195
CXCR4	0.25	NM_003467	chr2:136883969-136884248	intergenic
CXCR5	0.3225	NM_001716	chr11:118760717-118761027	gene body	312
CXXC5	0.2756	NM_001317201	chr5:139064676-139064966	post TES	167
CYB5R3	0.3975	NM_000398	chr22:43079435-43079782	intergenic	348
CYB5R3	0.229	NM_001171660	chr22:43041391-43041645	promoter	211
CYB5R3	0.2278	NM_000398	chr22:43062908-43063259	intergenic
CYP1B1-AS1	0.383	NR_027252	chr2:38466562-38466906	intergenic
CYP26B1	0.3887	NM_019885	chr2:72076889-72077841	intergenic	953
CYP26B1	0.383	NM_019885	chr2:72084889-72085480	intergenic
CYP26B1	0.34	NM_001277742	chr2:72366243-72366643	gene body	401
CYP26B1	0.2592	NM_019885	chr2:72342539-72342851	intergenic
CYP3A43	0.3143	NM_001278921	chr7:99457772-99458565	gene body	794
CYR61	0.2747	NM_001554	chr1:86047427-86047957	gene body
CYR61	0.2662	NM_001554	chr1:86048238-86049118	gene body
CYR61	0.2056	NM_001554	chr1:86094427-86094867	intergenic	441
CYS1	0.32	NM_001037160	chr2:10223377-10224231	pre pre promoter	401
CYSLTR2	0.3867	NM_001308465	chr13:49387776-49388162	intergenic
CYSLTR2	0.2814	NM_001308465	chr13:49324861-49325383	intergenic	525
CYYR1	0.297	NM_001320768	chr21:27884799-27885374	gene body	576
DAAM1	0.3338	NM_001270520	chr14:59597194-59597617	intergenic
DAAM1	0.2583	NM_001270520	chr14:59760672-59761003	gene body	332
DAAM2	0.389	NM_015345	chr6:39850360-39850945	gene body	588
DAAM2	0.3071	NM_015345	chr6:39776717-39777174	gene body	458
DAB1	0.4	NM_021080	chr1:58472433-58472820	gene body
DAB2IP	0.3463	NM_138709	chr9:124534788-124535210	gene body	424
DAB2IP	0.2733	NM_138709	chr9:124506948-124507649	gene body	451
DAB2IP	0.2485	NM_032552	chr9:124487398-124487568	gene body	171
DACH1	0.2867	NM_080760	chr13:72334082-72334545	gene body
DACT1	0.38	NM_016651	chr14:59114447-59114719	gene body
DAGLB	0.3008	NM_139179	chr7:6459059-6459381	gene body
DAP	0.3016	NM_004394	chr5:10757283-10757547	gene body	265
DAPK1	0.2933	NM_001288729	chr9:90182909-90183163	gene body
DAPK3	0.3195	NM_001348	chr19:3958276-3958578	gene body
DAW1	0.3275	NM_001330004	chr2:228724995-228725250	intergenic	256
DCAF4	0.3412	NM_001352449	chr14:73382984-73383380	intergenic	397
DCAF4L2	0.245	NM_152418	chr8:88446376-88446865	intergenic
DCAF8	0.2344	NM_015726	chr1:160187404-160187692	gene body	290
DCAKD	0.2	NM_001321326	chr17:43120578-43120860	gene body
DCC	0.2338	NM_005215	chr18:49733654-49733934	intergenic
DCDC1	0.3355	NM_020869	chr11:30848067-30848832	intergenic	768
DCDC2C	0.3943	NM_001287444	chr2:3756052-3756063	gene body
DCDC2C	0.294	NM_001287444	chr2:3756255-3756587	gene body
DCK	0.348	NM_000788	chr4:71941169-71941451	intergenic
DCLK1	0.2714	NM_001330071	chr13:36425314-36425606	gene body
DCLK1	0.2438	NM_001330071	chr13:36407713-36408068	gene body	357
DCLK1	0.2122	NM_001330071	chr13:36491749-36491947	gene body
DCLK1	0.2122	NM_001330071	chr13:36492085-36492270	gene body
DCLK2	0.372	NM_001040261	chr4:151114022-151114355	gene body
DCLK2	0.302	NM_001040261	chr4:150805337-150805597	intergenic
DCLK2	0.2814	NM_001040261	chr4:151156924-151157355	gene body	432
DCP1B	0.2725	NM_152640	chr12:2082103-2082411	gene body
DCSTAMP	0.34	NM_030788	chr8:105352406-105352609	gene body
DCUN1D1	0.3545	NM_001308101	chr3:182727204-182727751	intergenic	548
DDHD1	0.374	NM_001160148	chr14:53525743-53526024	gene body
DDHD1	0.25	NM_001160148	chr14:53509816-53510256	gene body	441
DDX10	0.3057	NM_004398	chr11:108838370-108838706	intergenic
DDX11-AS1	0.32	NR_038927	chr12:31176044-31176317	gene body
DDX18	0.2738	NM_006773	chr2:118080949-118081235	intergenic
DEGS2	0.2943	NM_206918	chr14:100626997-100627273	promoter
DELE1	0.3642	NM_001142603	chr5:141313777-141314444	gene body	668
DELE1	0.2686	NM_001142603	chr5:141307488-141307790	gene body
DENND2A	0.3756	NM_015689	chr7:140333567-140333866	gene body
DENND2A	0.25	NM_015689	chr7:140218980-140219420	gene body
DERA	0.3455	NM_015954	chr12:16140682-16140954	gene body
DES	0.3518	NM_001927	chr2:220289001-220289297	gene body	297
DGCR8	0.3625	NM_022720	chr22:20081160-20081427	gene body
DGKB	0.3317	NM_001350707	chr7:14911810-14912142	gene body
DGKD	0.3022	NM_152879	chr2:234299111-234299439	gene body
DGKG	0.2822	NM_001346	chr3:186083374-186083762	pre pre promoter	389
DGKG	0.2278	NM_001346	chr3:186080805-186081155	promoter	351
DGLUCY	0.351	NM_024952	chr14:91610251-91611064	gene body
DHFRP3	0.305	NR_033423	chr2:83017423-83018114	intergenic
DHRS3	0.2927	NM_004753	chr1:12690424-12690738	intergenic
DHRS7B	0.3088	NM_001330159	chr17:21069184-21069458	promoter	275
DHRS7B	0.29	NM_015510	chr17:21077463-21077787	gene body	326
DHRSX	0.2284	NM_145177	chrX:2402446-2403372	gene body	356
DHRSX	0.2273	NM_145177	chrX:2380019-2380766	gene body
DIAPH3	0.3064	NM_001258367	chr13:60324840-60325369	gene body
DICER1	0.303	NM_001195573	chr14:95438117-95438400	intergenic	202
DICER1	0.248	NM_001195573	chr14:95468587-95468825	intergenic	239
DIP2C	0.388	NM_014974	chr10:679453-679753	gene body	301
DIP2C	0.3878	NM_014974	chr10:437346-437666	gene body
DIP2C	0.3571	NM_014974	chr10:325318-325709	gene body
DIP2C	0.3562	NM_014974	chr10:669746-670000	gene body
DIP2C	0.3231	NM_014974	chr10:711742-712343	gene body	344
DIP2C	0.3138	NM_014974	chr10:436039-436415	gene body
DIP2C	0.3067	NM_014974	chr10:556356-556855	gene body	401
DIP2C	0.2917	NM_014974	chr10:426641-426893	gene body
DIP2C	0.2914	NM_014974	chr10:466518-466901	gene body	384
DIP2C	0.2906	NM_014974	chr10:414414-416695	gene body	2286
DIP2C	0.2888	NM_014974	chr10:617653-617935	gene body	284
DIP2C	0.2854	NM_014974	chr10:696480-696934	gene body
DIP2C	0.2793	NM_014974	chr10:422579-423030	gene body
DIP2C	0.26	NM_014974	chr10:375185-375465	gene body	266
DIP2C	0.2568	NM_014974	chr10:821232-821695	intergenic
DIP2C	0.2333	NM_014974	chr10:659027-659397	gene body	372
DIP2C	0.2258	NM_014974	chr10:664343-664785	gene body	186
DIP2C	0.201	NM_014974	chr10:621338-621795	gene body	459
DIRC3	0.34	NR_026597	chr2:218556529-218557133	gene body	605
DIRC3	0.3043	NR_026597	chr2:218236361-218236631	gene body	272
DISC1	0.2127	NM_001164542	chr1:231980863-231981213	gene body	351
DISP2	0.3667	NM_033510	chr15:40657868-40658201	gene body
DIXDC1	0.3922	NM_033425	chr11:111849545-111850182	gene body	583
DKFZp451B082	0.3083	NR_033862	chr6:163767477-163768182	promoter
DKFZp779M0652	0.2922	NR_027134	chr11:45782227-45782477	intergenic
DKK2	0.2712	NM_014421	chr4:108124052-108124441	intergenic
DKK2	0.2575	NM_014421	chr4:108132117-108132385	intergenic
DKK3	0.364	NM_013253	chr11:12002942-12003243	gene body	303
DKK3	0.3075	NM_013253	chr11:12028892-12029633	gene body	709
DKK3	0.2309	NM_013253	chr11:12040971-12041537	intergenic	568
DLC1	0.2833	NM_001316668	chr8:12953801-12954039	gene body	239
DLC1	0.2544	NM_001316668	chr8:13016733-13016991	gene body	259
DLC1	0.25	NM_024767	chr8:13329345-13330014	gene body	670
DLC1	0.2437	NM_001316668	chr8:12957836-12958122	gene body
DLEU1	0.396	NR_109974	chr13:50987785-50988203	gene body
DLEU1	0.2656	NR_109974	chr13:51041543-51041826	gene body
DLEU7	0.25	NM_198989	chr13:51371242-51371539	gene body
DLEU7-AS1	0.3333	NR_046551	chr13:51421760-51422196	gene body
DLG2	0.377	NM_001142702	chr11:83392239-83393343	promoter
DLGAP1	0.3738	NM_004746	chr18:3752662-3753401	gene body
DLGAP1	0.2743	NM_004746	chr18:4049119-4049433	gene body	315
DLGAP4	0.3695	NM_014902	chr20:35126053-35127447	gene body	1396
DLGAP4	0.3656	NM_014902	chr20:35099364-35099617	gene body	254
DLGAP4	0.305	NM_014902	chr20:35110482-35111405	gene body	925
DLGAP4-AS1	0.2395	NR_109939	chr20:35179100-35179708	gene body	609
DLK1	0.2681	NM_003836	chr14:101187818-101188204	pre pre promoter
DLX2-AS1	0.2517	NR_126376	chr2:173093106-173093471	intergenic
DMAC1	0.3713	NM_033428	chr9:8240996-8241321	intergenic
DMAC1	0.332	NM_033428	chr9:7892975-7893300	intergenic
DMD	0.2586	NM_004020	chrX:31283264-31283715	gene body
DMRT2	0.3011	NM_181872	chr9:1388312-1388710	intergenic
DMRTB1	0.3533	NM_033067	chr1:53928405-53928706	gene body
DMTN	0.2675	NM_001323394	chr8:21916498-21916923	promoter	426
DMWD	0.2862	NM_004943	chr19:46288500-46288860	gene body	361
DNAH11	0.292	NM_001277115	chr7:21656449-21657084	gene body
DNAH5	0.2853	NM_001369	chr5:13960000-13960894	intergenic
DNAI2	0.3062	NM_001172810	chr17:72295014-72295448	gene body
DNAJA2	0.2683	NM_005880	chr16:47021264-47021575	intergenic
DNAJB5	0.3225	NM_001135005	chr9:34992705-34992990	gene body	286
DNAJC18	0.3562	NM_152686	chr5:138750927-138751378	gene body	453
DNAL4	0.372	NM_005740	chr22:39176987-39177391	gene body
DNER	0.3682	NM_139072	chr2:230391640-230392020	gene body	361
DNER	0.3221	NM_139072	chr2:230274499-230275619	gene body	1121
DNER	0.3085	NM_139072	chr2:230271900-230272259	gene body	301
DNM2	0.3027	NM_004945	chr19:10838334-10838709	gene body
DNM2	0.2311	NM_004945	chr19:10854587-10855053	gene body	254
DNM3	0.2833	NM_015569	chr1:172289911-172290227	gene body	317
DNMT3A	0.2986	NM_175629	chr2:25479903-25480161	gene body	259
DNMT3A	0.2344	NM_175630	chr2:25515822-25516257	gene body	436
DOCK1	0.2736	NM_001290223	chr10:129026583-129026961	gene body	380
DOCK2	0.2308	NM_004946	chr5:169497640-169498003	gene body
DOCK4	0.3071	NM_014705	chr7:111428643-111429014	gene body	158
DOCK5	0.395	NM_001322810	chr8:25100102-25100346	gene body	147
DOCK5	0.365	NM_024940	chr8:25239840-25240098	gene body	259
DOCK5	0.3529	NM_024940	chr8:25183939-25184115	gene body
DOCK5	0.3284	NM_001322810	chr8:25105485-25106289	gene body	806
DOCK5	0.3144	NM_001322810	chr8:25107708-25108074	gene body	368
DOCK5	0.2871	NM_024940	chr8:25237559-25238387	gene body	831
DOCK5	0.2225	NM_024940	chr8:25217015-25217487	gene body	473
DOK5	0.35	NM_177959	chr20:53176255-53176602	gene body
DOK5	0.322	NM_177959	chr20:53240923-53241356	gene body
DOK7	0.28	NM_001301071	chr4:3463187-3463463	pre promoter	278
DOK7	0.2527	NM_001256896	chr4:3485916-3486276	promoter	361
DOK7	0.2454	NM_001256896	chr4:3485116-3485650	promoter	535
DOT1L	0.3455	NM_032482	chr19:2228596-2228992	gene body
DOT1L	0.3093	NM_032482	chr19:2167003-2167399	gene body	397
DOT1L	0.2717	NM_032482	chr19:2182966-2183293	gene body	328
DPF3	0.3643	NM_001280543	chr14:73212488-73212964	gene body	477
DPF3	0.2942	NM_001280543	chr14:73181735-73182097	gene body	364
DPF3	0.2883	NM_001280543	chr14:73176624-73177025	gene body	402
DPF3	0.2783	NM_001280543	chr14:73376152-73376411	intergenic
DPF3	0.2417	NM_001280543	chr14:73279104-73279614	gene body	511
DPP10	0.34	NM_001321910	chr2:115104262-115104553	intergenic	154
DPP10	0.2233	NM_001321910	chr2:115051992-115052698	intergenic
DPP4	0.2886	NM_001935	chr2:162907086-162907407	gene body
DPP6	0.3229	NM_001290253	chr7:153871113-153871528	gene body
DPP9	0.3777	NM_139159	chr19:4707933-4708287	gene body	355
DPPA2P3	0.3886	NR_027764	chr3:193662894-193663540	intergenic
DPYD	0.3676	NM_000110	chr1:97849018-97850528	gene body	802
DRAIC	0.3058	NR_026979	chr15:69823918-69824222	intergenic
DRAP1	0.24	NM_006442	chr11:65682847-65683162	pre pre promoter	316
DSCAM	0.32	NM_001271534	chr21:41537034-41537410	gene body
DSCAML1	0.3689	NM_020693	chr11:117515167-117515494	gene body
DSCAML1	0.2975	NM_020693	chr11:117472859-117473006	gene body
DSCAML1	0.2483	NM_020693	chr11:117573860-117574323	gene body
DSCAML1	0.2429	NM_020693	chr11:117316214-117316545	gene body
DSCR10	0.3167	NR_027695	chr21:39538303-39538595	intergenic
DSE	0.2821	NM_001080976	chr6:116720533-116720779	gene body	247
DSTN	0.38	NM_006870	chr20:17552542-17552936	gene body
DSTN	0.266	NM_001011546	chr20:17591429-17591943	intergenic
DTNB	0.2529	NM_001256308	chr2:25680244-25680526	gene body
DTNBP1	0.364	NM_032122	chr6:15842739-15843008	intergenic
DTNBP1	0.3118	NM_032122	chr6:15578074-15578702	gene body
DUSP26	0.274	NM_024025	chr8:33521093-33521544	intergenic
DUSP26	0.2575	NM_024025	chr8:33886007-33886327	intergenic
DUSP27	0.3679	NM_001080426	chr1:167063493-167064176	promoter	177
DUSP4	0.2875	NM_001394	chr8:29392894-29393159	intergenic
DVL1	0.2887	NM_001330311	chr1:1283100-1283419	gene body
DVL3	0.2685	NM_004423	chr3:183878774-183879208	gene body	436
DYNC1I1	0.3833	NM_001135557	chr7:95664808-95665106	gene body
DYNC1LI1	0.3867	NM_001329135	chr3:32637656-32637941	intergenic	286
DYNC1LI1	0.292	NM_001329135	chr3:32655298-32655612	intergenic
DYSF	0.385	NM_001130981	chr2:71726505-71727139	gene body	636
DYSF	0.3453	NM_001130981	chr2:71822767-71823330	gene body
DYSF	0.3453	NM_001130981	chr2:71823396-71823731	gene body
DYSF	0.2945	NM_001130981	chr2:71803746-71803958	gene body
DYSF	0.2618	NM_001130455	chr2:71928009-71928351	intergenic	343
E2F1	0.3684	NM_005225	chr20:32281621-32282845	intergenic	1225
E2F3	0.3322	NM_001949	chr6:20412719-20413161	gene body	443
E2F3	0.2275	NM_001949	chr6:20429175-20429505	gene body	332
EBF1	0.346	NM_182708	chr5:158204686-158204995	gene body	311
EBF1	0.326	NM_182708	chr5:158149160-158149481	gene body	322
EBF1	0.28	NM_182708	chr5:158125048-158125304	gene body	258
EBF2	0.2665	NM_022659	chr8:25907060-25907376	pre pre promoter
EBF3	0.3686	NM_001005463	chr10:131658529-131659357	gene body
EBF3	0.3526	NM_001005463	chr10:131697082-131697574	gene body
EBF3	0.266	NM_001005463	chr10:131765445-131765840	pre pre promoter
EBF3	0.2413	NM_001005463	chr10:131811404-131812028	intergenic
EBF3	0.2276	NM_001005463	chr10:131766401-131766873	pre pre promoter
EBF3	0.214	NM_001005463	chr10:131802455-131802891	intergenic
ECE1	0.342	NM_001113348	chr1:21629265-21629657	gene body
ECE1	0.3134	NM_001113348	chr1:21645823-21647167	gene body	1347
ECE1	0.305	NM_001113349	chr1:21564139-21564447	gene body
ECE1	0.295	NM_001113348	chr1:21653141-21653395	gene body	255
ECE1	0.2767	NM_001113347	chr1:21606015-21606440	promoter	426
ECE1	0.27	NM_001113349	chr1:21586916-21587412	gene body	498
ECE1	0.268	NM_001113348	chr1:21645238-21645578	gene body	341
ECE1	0.2664	NM_001113349	chr1:21594961-21595583	gene body	624
ECE1	0.2388	NM_001113349	chr1:21603863-21604158	gene body	296
ECE1	0.2057	NM_001113349	chr1:21604747-21604966	gene body	220
ECHDC2	0.385	NM_001198961	chr1:53371087-53371443	gene body	357
ECHDC3	0.3361	NM_024693	chr10:11733380-11733921	intergenic
ECHDC3	0.3071	NM_024693	chr10:11758130-11758462	intergenic
EDAR	0.3945	NM_022336	chr2:109622042-109622583	intergenic
EDAR	0.279	NM_022336	chr2:109638338-109638588	intergenic
EDC3	0.29	NM_025083	chr15:74935542-74935913	gene body	372
EDEM3	0.2312	NM_001319960	chr1:184616329-184616665	intergenic	338
EDIL3	0.3671	NM_005711	chr5:84589030-84589444	intergenic
EDN1	0.325	NM_001955	chr6:12423133-12423429	intergenic	297
EDN1	0.2522	NM_001955	chr6:12332258-12332920	intergenic	543
EDN2	0.3529	NM_001302269	chr1:41945459-41945941	gene body	342
EDN2	0.3183	NM_001956	chr1:41921527-41921927	intergenic	401
EDN2	0.2393	NM_001302269	chr1:41964473-41964994	intergenic	522
EDN2	0.2379	NM_001956	chr1:41897370-41898082	intergenic	283
EDN3	0.3267	NM_001302456	chr20:57888735-57889044	gene body
EDN3	0.261	NM_001302456	chr20:57896445-57896991	gene body
EEF1E1	0.356	NM_001135650	chr6:8089404-8089743	gene body	340
EEF2K	0.2243	NM_013302	chr16:22232087-22232424	gene body	338
EEF2K	0.2037	NM_013302	chr16:22211081-22211458	intergenic	378
EEFSEC	0.3267	NM_021937	chr3:127948155-127948685	gene body	531
EEFSEC	0.284	NM_021937	chr3:127982227-127982670	gene body
EEFSEC	0.2661	NM_021937	chr3:128001246-128002149	gene body	905
EEFSEC	0.23	NM_021937	chr3:128102341-128102732	gene body	392
EEPD1	0.3792	NM_030636	chr7:36264605-36265209	gene body	396
EFCAB11	0.264	NM_001284269	chr14:90280623-90280770	gene body	148
EFHD1	0.397	NM_001243252	chr2:233520219-233520616	gene body	399
EFHD1	0.301	NM_001243252	chr2:233532543-233533103	gene body	561
EFL1P1	0.3429	NR_036652	chr15:84749818-84750773	gene body
EFNB2	0.372	NM_004093	chr13:107160264-107160587	gene body
EFNB2	0.338	NM_004093	chr13:107156614-107156882	gene body	269
EFNB2	0.3062	NM_004093	chr13:107136289-107136779	intergenic	492
EFNB2	0.2892	NM_004093	chr13:107146163-107146683	gene body	438
EFNB2	0.2579	NM_004093	chr13:107124007-107124619	intergenic
EFNB2	0.2329	NM_004093	chr13:107177851-107178170	gene body
EFNB2	0.2257	NM_004093	chr13:107144295-107144883	gene body	84
EFR3B	0.2686	NM_014971	chr2:25301342-25301658	gene body
EFS	0.2367	NM_005864	chr14:23833090-23833419	gene body
EGFR	0.3	NM_201283	chr7:55094285-55094845	gene body	562
EGFR	0.2623	NM_201283	chr7:55168333-55169056	gene body	725
EGFR	0.2321	NM_001346941	chr7:55245261-55245637	gene body	377
EGLN3	0.36	NM_022073	chr14:34642757-34643077	intergenic
EGR1	0.2936	NM_001964	chr5:137825331-137825937	intergenic
EGR3	0.3468	NM_004430	chr8:22548031-22548311	gene body
EGR3	0.3132	NM_004430	chr8:22548403-22548783	gene body
EGR4	0.2808	NM_001965	chr2:73551201-73551738	intergenic
EHD1	0.318	NM_001282444	chr11:64649949-64650224	pre pre promoter	276
EHD3	0.31	NM_014600	chr2:31525787-31526705	intergenic	919
EHD3	0.2778	NM_014600	chr2:31461268-31461531	gene body	264
EHD4	0.3624	NM_139265	chr15:42237369-42237658	gene body	291
EHD4	0.31	NM_139265	chr15:42250193-42250585	gene body	393
EHD4	0.256	NM_139265	chr15:42208911-42209279	gene body	369
EHD4	0.2544	NM_139265	chr15:42225405-42225738	gene body	334
EHF	0.31	NM_001206615	chr11:34623053-34623349	intergenic
EIF2B2	0.2745	NM_014239	chr14:75446203-75446669	intergenic	467
EIF2B3	0.3669	NM_001166588	chr1:45454820-45455406	pre pre promoter
EIF4A2	0.2283	NM_001967	chr3:186469515-186469814	intergenic
ELAVL1	0.2512	NM_001419	chr19:8038675-8039371	gene body
ELFN1	0.3506	NM_001128636	chr7:1731302-1732289	intergenic	989
ELFN1	0.289	NM_001128636	chr7:1765931-1766242	gene body
ELFN2	0.3391	NM_052906	chr22:37798583-37798594	gene body
ELFN2	0.278	NM_052906	chr22:37829983-37830328	intergenic
ELFN2	0.254	NM_052906	chr22:37774781-37775089	gene body
ELK3	0.3607	NM_005230	chr12:96545895-96546294	intergenic
ELL	0.3153	NM_006532	chr19:18611626-18612183	gene body	558
ELMO1	0.3729	NM_001039459	chr7:37025140-37025492	promoter
ELMO1	0.3114	NM_001206482	chr7:36985247-36985829	gene body
ELMO1	0.3	NM_001206482	chr7:37250727-37251016	gene body
ELMO1	0.2367	NM_001206482	chr7:37039880-37040252	gene body
ELN	0.3509	NM_001278917	chr7:73473938-73474754	gene body
ELN	0.35	NM_001278917	chr7:73459682-73460181	gene body
ELN	0.3321	NM_001278917	chr7:73484577-73485196	post TES	620
ELN	0.3233	NM_001278917	chr7:73427277-73427651	intergenic	375
ELN	0.3225	NM_001278917	chr7:73400003-73401026	intergenic	1024
ELN	0.3133	NM_001278917	chr7:73389518-73390140	intergenic	623
ELN	0.31	NM_001278917	chr7:73465636-73465800	gene body
ELN	0.3047	NM_001278917	chr7:73457381-73458520	gene body	220
ELN	0.3033	NM_001278917	chr7:73454636-73456778	gene body	579
ELN	0.2871	NM_001278917	chr7:73424586-73425045	intergenic	460
ELN	0.2863	NM_001278917	chr7:73388470-73388993	intergenic	524
ELN	0.28	NM_001278917	chr7:73424134-73424406	intergenic	273
ELN	0.2614	NM_001278917	chr7:73428091-73428617	intergenic	528
ELN	0.2609	NM_001278917	chr7:73439294-73440772	pre promoter	1479
ELN	0.248	NM_001278917	chr7:73448046-73449844	gene body	1247
ELN	0.245	NM_001278917	chr7:73452180-73452441	gene body
ELN	0.245	NM_001278917	chr7:73452950-73453206	gene body
ELN	0.2345	NM_001278917	chr7:73406224-73407218	intergenic	996
ELN	0.2345	NM_001278917	chr7:73425665-73426541	intergenic	877
ELOVL2	0.2331	NM_017770	chr6:11012023-11012857	gene body
EMC8	0.354	NM_001142288	chr16:85815596-85816315	gene body
EMID1	0.3031	NM_001267895	chr22:29620227-29620625	gene body
EML1	0.3622	NM_004434	chr14:100358461-100358882	gene body
EML1	0.3604	NM_004434	chr14:100220499-100221646	intergenic	1149
EML1	0.332	NM_004434	chr14:100233390-100233710	intergenic	322
EML1	0.2133	NM_004434	chr14:100216126-100216429	intergenic
EML2	0.2462	NM_012155	chr19:46139100-46139428	gene body	329
EML2	0.2433	NM_012155	chr19:46135570-46136083	gene body	514
EML3	0.2747	NM_001300794	chr11:62380761-62381076	promoter	316
EML4	0.2767	NM_019063	chr2:42337795-42338466	intergenic
EMX2	0.2459	NM_004098	chr10:119310356-119310899	post TES
EMX2OS	0.3056	NR_002791	chr10:119480809-119481079	intergenic
ENDOV	0.3827	NM_001164637	chr17:78411382-78411819	gene body	438
ENO1-AS1	0.2575	NR_038351	chr1:8965464-8966031	intergenic	568
ENOX1	0.3658	NM_001347964	chr13:44017746-44018451	gene body
ENOX1	0.3575	NM_001347964	chr13:44003123-44003464	gene body
ENPP2	0.316	NM_001330600	chr8:120676024-120676315	gene body
ENTPD6	0.3289	NM_001114089	chr20:25208208-25208471	gene body	264
ENTPD6	0.2119	NM_001114089	chr20:25206971-25207699	gene body	730
EOGT	0.3007	NM_001278689	chr3:69061378-69061829	gene body
EOMES	0.349	NM_001278182	chr3:27678825-27679470	intergenic	646
EOMES	0.285	NM_001278182	chr3:27679849-27680372	intergenic	524
EP300	0.2822	NM_001429	chr22:41536220-41536618	gene body	201
EPAS1	0.266	NM_001430	chr2:46558761-46559233	gene body	473
EPB41L1	0.2867	NM_177996	chr20:34734238-34734533	gene body	296
EPB41L2	0.261	NM_001350301	chr6:131289907-131290584	gene body
EPCAM	0.3318	NM_002354	chr2:47584195-47584674	intergenic	275
EPHA4	0.3817	NM_004438	chr2:222366497-222366748	gene body
EPHA4	0.3379	NM_001304536	chr2:222639739-222640182	intergenic	62
EPHA4	0.3245	NM_001304536	chr2:222475740-222476064	intergenic
EPHA4	0.23	NM_001304537	chr2:222237226-222237631	intergenic
EPHB1	0.2767	NM_004441	chr3:134471760-134472076	intergenic
EPHB2	0.34	NM_001309193	chr1:23073894-23074186	gene body
EPHB2	0.2694	NM_001309193	chr1:23098637-23099053	gene body	254
EPHB2	0.2655	NM_001309193	chr1:23134605-23135309	gene body	110
EPHB2	0.2348	NM_001309193	chr1:23141942-23142350	gene body
EPS15L1	0.2561	NM_021235	chr19:16492550-16493149	gene body	601
ERBB2	0.3205	NM_001289936	chr17:37862113-37863065	gene body	955
ERBB4	0.378	NM_005235	chr2:212273199-212273450	gene body
ERC1	0.3865	NM_178040	chr12:1579377-1580074	gene body
ERC1	0.28	NM_178040	chr12:1590627-1591083	gene body
ERC1	0.246	NM_178040	chr12:1580497-1580776	gene body
ERC2	0.35	NM_015576	chr3:55789855-55790219	gene body
ERC2	0.335	NM_015576	chr3:55732878-55733131	gene body
ERC2	0.3329	NM_015576	chr3:56121492-56121986	gene body
ERC2	0.2662	NM_015576	chr3:55695227-55695660	gene body
ERCC4	0.38	NM_005236	chr16:13542256-13542815	intergenic
ERCC4	0.34	NM_005236	chr16:14009175-14009417	pre pre promoter	243
ERCC4	0.262	NM_005236	chr16:14003968-14004646	intergenic	633
ERG	0.3815	NM_004449	chr21:40030378-40031372	gene body
ERG	0.3711	NM_004449	chr21:40020237-40021348	gene body	551
ERG	0.3577	NM_004449	chr21:40047320-40047628	intergenic	229
ERG	0.346	NM_004449	chr21:40022726-40023380	gene body	655
ERG	0.3233	NM_004449	chr21:40018400-40019113	gene body	315
ERG	0.3025	NM_004449	chr21:39983041-39983494	gene body	455
ERG	0.28	NM_004449	chr21:39970227-39970538	gene body	313
ERG	0.28	NM_004449	chr21:40028247-40028610	gene body	364
ERG	0.2657	NM_004449	chr21:39976854-39977346	gene body	347
ERG	0.2214	NM_004449	chr21:39832085-39832551	gene body	467
ERG	0.2071	NM_004449	chr21:39877136-39877403	gene body	201
ERGIC1	0.3736	NM_001031711	chr5:172374986-172375341	gene body	356
ERGIC1	0.322	NM_001031711	chr5:172294456-172294763	gene body	308
ERGIC1	0.3136	NM_001031711	chr5:172327505-172328126	gene body	622
ERGIC1	0.3129	NM_001031711	chr5:172285760-172286071	gene body	312
ERGIC1	0.3122	NM_001031711	chr5:172340201-172340643	gene body	443
ERGIC1	0.2755	NM_001031711	chr5:172282711-172282990	gene body	280
ERGIC1	0.2629	NM_001031711	chr5:172346741-172347838	gene body	1098
ERGIC1	0.233	NM_001031711	chr5:172333319-172334223	gene body	906
ERGIC1	0.229	NM_001031711	chr5:172287915-172288523	gene body	610
ERGIC1	0.2278	NM_001031711	chr5:172329728-172330121	gene body	394
ERGIC1	0.2256	NM_001031711	chr5:172331784-172332073	gene body	290
ERI1	0.2811	NM_001354638	chr8:8915419-8915741	gene body	323
ERICH1	0.3753	NM_207332	chr8:639680-640103	gene body	424
ERRFI1	0.344	NM_018948	chr1:8121893-8122386	intergenic	495
ERRFI1	0.3414	NM_018948	chr1:8122771-8123146	intergenic	376
ERRFI1	0.2567	NM_018948	chr1:8138462-8138823	intergenic	363
ERRFI1	0.2438	NM_018948	chr1:8156332-8156666	intergenic	335
ESPL1	0.3083	NM_012291	chr12:53674004-53674276	gene body
ESPNP	0.3336	NR_026567	chr1:17052354-17052606	intergenic
ESYT3	0.3	NM_031913	chr3:138159073-138159494	gene body
ETS2	0.345	NM_001256295	chr21:40182461-40183362	gene body	902
ETS2	0.316	NM_001256295	chr21:40193955-40194236	gene body	282
ETS2	0.2875	NM_001256295	chr21:40194836-40195137	gene body	302
ETS2	0.2493	NM_001256295	chr21:40196056-40196426	gene body	371
ETV1	0.306	NM_001163148	chr7:14074047-14074328	intergenic
ETV4	0.2422	NM_001261437	chr17:41678825-41679387	intergenic	563
ETV6	0.35	NM_001987	chr12:11931795-11932118	gene body	324
ETV6	0.3229	NM_001987	chr12:11916560-11916860	gene body	301
ETV6	0.285	NM_001987	chr12:11950226-11950819	gene body	595
ETV6	0.272	NM_001987	chr12:11860372-11860747	gene body	376
ETV6	0.2186	NM_001987	chr12:11816105-11816390	gene body	286
EVA1C	0.3725	NM_001286556	chr21:33798932-33799378	gene body	447
EVA1C	0.2757	NM_001286556	chr21:33823191-33823526	gene body	336
EVA1C	0.2688	NM_001286556	chr21:33836387-33836677	gene body	292
EVC	0.344	NM_001306092	chr4:5731044-5731618	gene body	576
EXOC2	0.2767	NM_018303	chr6:751649-751984	intergenic
EXOC3L2	0.2554	NM_138568	chr19:45737234-45737609	promoter
EXOC3L2	0.2386	NM_138568	chr19:45737648-45738387	promoter
EXT1	0.3886	NM_000127	chr8:118895129-118896078	gene body	951
EXT1	0.384	NM_000127	chr8:119085550-119085799	gene body	250
EXT1	0.3812	NM_000127	chr8:118820784-118821191	gene body	392
EXT1	0.3517	NM_000127	chr8:118996927-118997634	gene body	709
EXT1	0.3206	NM_000127	chr8:119028594-119029381	gene body	789
EXT1	0.3164	NM_000127	chr8:118958631-118958956	gene body	327
EXT1	0.2618	NM_000127	chr8:118905502-118906208	gene body	709
EXT1	0.2015	NM_000127	chr8:119023486-119023875	gene body	390
EXT2	0.3325	NM_001178083	chr11:44161448-44161839	gene body	392
EXTL3-AS1	0.3475	NR_126027	chr8:28498501-28498796	intergenic
EYA2	0.29	NM_172110	chr20:45684686-45684937	gene body
EYA2	0.261	NM_172110	chr20:45799238-45799614	gene body	378
EYA2	0.2573	NM_172110	chr20:45664849-45665598	gene body	352
EYA2	0.2156	NM_172110	chr20:45817801-45818059	post TES
F2RL1	0.2767	NM_005242	chr5:76082784-76083095	intergenic	296
F3	0.3291	NM_001993	chr1:95045954-95046367	intergenic	415
FAAP20	0.23	NM_001146310	chr1:2138904-2139295	promoter	392
FABP12	0.3207	NM_001105281	chr8:82482094-82482720	intergenic
FABP12	0.274	NM_001105281	chr8:82451971-82452379	intergenic
FADS3	0.3156	NM_021727	chr11:61641538-61642164	gene body	627
FADS3	0.2925	NM_021727	chr11:61655015-61655825	gene body	811
FADS3	0.2585	NM_021727	chr11:61657420-61657768	gene body
FADS6	0.3364	NM_178128	chr17:72873652-72873963	gene body
FAF1	0.364	NM_007051	chr1:51068962-51069282	gene body	83
FAF1	0.3354	NM_007051	chr1:51288468-51288735	gene body
FAM102A	0.281	NM_001035254	chr9:130735757-130736098	gene body	342
FAM102B	0.3067	NM_001010883	chr1:109152174-109152355	gene body
FAM107B	0.31	NM_001320736	chr10:14613896-14614420	promoter	525
FAM107B	0.2427	NM_031453	chr10:14779700-14780053	gene body	355
FAM118A	0.3422	NM_001349914	chr22:45717761-45718018	gene body
FAM118A	0.323	NM_001349914	chr22:45729698-45731046	gene body	847
FAM118A	0.318	NM_001349914	chr22:45710097-45710396	gene body	300
FAM118A	0.2535	NM_001349914	chr22:45714840-45715592	gene body	753
FAM118A	0.243	NM_001349914	chr22:45706936-45707252	gene body	317
FAM126A	0.2183	NM_032581	chr7:22983586-22983930	gene body
FAM129A	0.2327	NM_052966	chr1:184780698-184781116	gene body	419
FAM129B	0.2618	NM_022833	chr9:130291345-130291639	gene body	295
FAM131C	0.35	NM_182623	chr1:16394567-16394993	gene body
FAM135A	0.3157	NM_001351609	chr6:71157170-71157819	gene body	620
FAM13A-AS1	0.2537	NR_002806	chr4:89642363-89642696	gene body	334
FAM155A	0.2638	NM_001080396	chr13:108480327-108480681	gene body
FAM160B1	0.354	NM_001135051	chr10:116642460-116642778	gene body	319
FAM166B	0.3758	NM_001287238	chr9:35564431-35565050	promoter	620
FAM167A	0.3885	NM_053279	chr8:11307079-11307423	gene body
FAM171A1	0.2778	NM_001010924	chr10:15390558-15390830	gene body
FAM171A1	0.2083	NM_001010924	chr10:15476726-15477131	intergenic	132
FAM172A	0.2956	NM_001163418	chr5:93091273-93091633	gene body
FAM173B	0.2738	NM_199133	chr5:10229376-10229728	gene body
FAM174B	0.265	NM_207446	chr15:93210114-93210474	intergenic	275
FAM177B	0.39	NM_001324080	chr1:222930918-222931447	intergenic	530
FAM177B	0.328	NM_001324080	chr1:222927555-222927983	intergenic	429
FAM178B	0.3021	NM_001122646	chr2:97650978-97651806	gene body
FAM178B	0.28	NM_001122646	chr2:97569652-97570486	gene body	835
FAM178B	0.2556	NM_001122646	chr2:97593649-97594140	gene body
FAM178B	0.245	NM_001122646	chr2:97572041-97572876	gene body	361
FAM180A	0.2868	NM_205855	chr7:135432213-135434049	promoter	251
FAM186A	0.3289	NM_001145475	chr12:50720321-50720571	post TES
FAM193A	0.3467	NM_001256666	chr4:2601991-2602283	intergenic
FAM196B	0.32	NM_001129891	chr5:169292686-169293099	gene body
FAM198B-AS1	0.3567	NR_147407	chr4:159100235-159100772	gene body	538
FAM204A	0.26	NM_001134672	chr10:120006252-120006548	intergenic
FAM213A	0.2542	NM_001243779	chr10:82176401-82176780	gene body
FAM216B	0.315	NM_001318932	chr13:43335070-43335433	intergenic
FAM220A	0.2478	NM_001037163	chr7:6366716-6366843	intergenic
FAM220A	0.2221	NM_001037163	chr7:6355324-6356154	intergenic	555
FAM222A	0.3614	NM_032829	chr12:110158087-110158341	gene body
FAM222A	0.3214	NM_032829	chr12:110161275-110161701	gene body
FAM222B	0.33	NM_001077498	chr17:27168552-27168827	gene body
FAM241A	0.3067	NM_152400	chr4:112657955-112658263	intergenic
FAM241B	0.21	NM_145306	chr10:71445685-71446128	intergenic	445
FAM46A	0.3611	NM_017633	chr6:81764198-81764755	intergenic
FAM46A	0.3508	NM_017633	chr6:81973472-81973794	intergenic	323
FAM46C	0.3375	NM_017709	chr1:118152149-118152493	gene body	294
FAM46C	0.294	NM_017709	chr1:118252193-118252517	intergenic	209
FAM46C	0.2817	NM_017709	chr1:118156989-118157252	gene body
FAM46C	0.2617	NM_017709	chr1:118224759-118225029	intergenic
FAM49B	0.345	NM_001353270	chr8:131060222-131060586	intergenic
FAM50B	0.3278	NM_012135	chr6:3868700-3869141	intergenic	442
FAM50B	0.2476	NM_012135	chr6:3803714-3804580	intergenic	867
FAM50B	0.2211	NM_012135	chr6:3801286-3801858	intergenic	573
FAM53A	0.34	NM_001013622	chr4:1583914-1584193	intergenic
FAM53B	0.345	NM_014661	chr10:126320639-126321433	gene body
FAM53B	0.3227	NM_014661	chr10:126375446-126375831	gene body
FAM53B	0.3042	NM_014661	chr10:126357178-126357548	gene body
FAM53B	0.2767	NM_014661	chr10:126318077-126318664	gene body
FAM53B	0.2514	NM_014661	chr10:126310065-126310534	gene body
FAM69A	0.3974	NM_001252273	chr1:93425253-93425801	gene body	348
FAM76B	0.26	NM_144664	chr11:95460685-95461094	intergenic	201
FAM84A	0.2212	NM_145175	chr2:15183051-15183414	intergenic
FAM86B3P	0.323	NR_024361	chr8:8142589-8142928	intergenic
FAM86C2P	0.3661	NR_024249	chr11:67649289-67649897	intergenic
FAM86JP	0.24	NR_024250	chr3:125647370-125648027	gene body
FAM87A	0.35	NR_103537	chr8:323511-324053	post TES
FAM87A	0.2255	NR_103537	chr8:297131-297380	intergenic
FAM90A26	0.2586	NM_001358418	chr4:9102140-9102255	intergenic
FANCC	0.3959	NM_001243743	chr9:97889018-97889722	gene body	706
FANCC	0.3563	NM_001243743	chr9:97869057-97870330	gene body	1275
FANCC	0.3415	NM_001243743	chr9:97865830-97866143	gene body	315
FANCC	0.335	NM_001243743	chr9:97880552-97881277	gene body	727
FANCC	0.3258	NM_001243743	chr9:97863974-97864531	gene body	558
FANCC	0.262	NM_001243743	chr9:97887512-97887806	gene body	295
FANCD2	0.2114	NM_001319984	chr3:10132878-10133185	gene body
FARP1	0.3775	NM_005766	chr13:98797042-98797416	gene body
FARP1	0.3343	NM_001286839	chr13:98700594-98700897	intergenic
FARS2	0.3745	NM_001318872	chr6:5481177-5481505	gene body
FARS2	0.3733	NM_001318872	chr6:5765426-5765699	gene body	275
FARS2	0.326	NM_001318872	chr6:5645931-5646198	gene body
FARS2	0.2827	NM_001318872	chr6:5762652-5762916	gene body	266
FAT3	0.335	NM_001008781	chr11:92598437-92598874	gene body
FBH1	0.3376	NM_032807	chr10:5968978-5969645	gene body	669
FBLIM1	0.3583	NM_017556	chr1:16089307-16089593	gene body	288
FBLIM1	0.3503	NM_017556	chr1:16091510-16092535	gene body
FBLIM1	0.3082	NM_017556	chr1:16088686-16089173	gene body	374
FBLIM1	0.2857	NM_001024215	chr1:16090754-16091080	promoter	327
FBLIM1	0.2456	NM_017556	chr1:16086416-16086938	gene body
FBLIM1	0.2242	NM_017556	chr1:16113455-16113759	post TES	305
FBLN1	0.3729	NM_006485	chr22:45940218-45940868	gene body	651
FBLN1	0.3489	NM_006485	chr22:45907745-45908082	gene body	338
FBLN1	0.3314	NM_006485	chr22:45911676-45911976	gene body	177
FBLN1	0.32	NM_006485	chr22:45856303-45856600	intergenic	98
FBLN1	0.3188	NM_006485	chr22:45927394-45927880	gene body
FBLN1	0.3125	NM_006485	chr22:45949959-45950285	gene body	327
FBLN1	0.2968	NM_006485	chr22:45864619-45864869	intergenic	251
FBLN1	0.2968	NM_006485	chr22:45865040-45865555	intergenic	516
FBLN1	0.2575	NM_006485	chr22:45933796-45934637	gene body	644
FBLN1	0.255	NM_006485	chr22:45873964-45874347	intergenic	385
FBLN2	0.236	NM_001998	chr3:13569561-13569966	intergenic
FBLN2	0.2212	NM_001998	chr3:13559849-13560246	intergenic
FBLN5	0.3414	NM_006329	chr14:92405050-92405384	gene body	335
FBLN5	0.3178	NM_006329	chr14:92410201-92410470	gene body
FBLN5	0.3136	NM_006329	chr14:92397959-92398580	gene body	623
FBLN5	0.2942	NM_006329	chr14:92390859-92392787	gene body	1930
FBLN5	0.2942	NM_006329	chr14:92393026-92393320	gene body	295
FBLN5	0.27	NM_006329	chr14:92418849-92419111	pre pre promoter	263
FBLN5	0.2533	NM_006329	chr14:92364675-92364961	gene body	287
FBLN5	0.2505	NM_006329	chr14:92387954-92388272	gene body	319
FBLN5	0.2505	NM_006329	chr14:92388775-92389230	gene body	457
FBLN5	0.2455	NM_006329	chr14:92411358-92412439	gene body	201
FBN1	0.285	NM_000138	chr15:48770025-48770447	gene body	248
FBN1	0.245	NM_000138	chr15:48704298-48704767	gene body	471
FBN2	0.2972	NM_001999	chr5:127872001-127872716	gene body
FBXL13	0.2932	NM_145032	chr7:102574105-102574640	gene body	536
FBXL13	0.2842	NM_145032	chr7:102554456-102554806	gene body
FBXL13	0.2586	NM_145032	chr7:102555160-102555472	gene body	73
FBXL14	0.2529	NM_152441	chr12:1672254-1672537	intergenic
FBXL17	0.343	NM_001163315	chr5:107753929-107754340	intergenic
FBXL22	0.3004	NM_203373	chr15:63889250-63890051	promoter	201
FBXL22	0.2922	NM_203373	chr15:63890996-63891629	gene body
FBXL7	0.36	NM_001278317	chr5:15643853-15644395	gene body	148
FBXL7	0.34	NM_001278317	chr5:15731734-15732083	gene body
FBXL7	0.2914	NM_001278317	chr5:15620984-15621135	gene body	152
FBXL7	0.2714	NM_001278317	chr5:15741813-15742154	gene body
FBXO25	0.3525	NM_012173	chr8:350955-351269	intergenic
FBXO32	0.2871	NM_001242463	chr8:124599661-124600060	intergenic	401
FBXO42	0.2282	NM_018994	chr1:16625405-16625794	gene body	390
FBXO47	0.283	NM_001008777	chr17:37119223-37119800	gene body
FBXW8	0.361	NM_153348	chr12:117420664-117421223	gene body
FBXW8	0.325	NM_153348	chr12:117364817-117365143	gene body	327
FEM1B	0.2473	NM_015322	chr15:68564195-68564546	intergenic	353
FENDRR	0.2119	NR_036444	chr16:86476242-86476642	intergenic
FER1L6	0.2786	NM_001039112	chr8:125080097-125080724	gene body
FERMT2	0.365	NM_006832	chr14:53465184-53465539	intergenic	217
FERMT2	0.3256	NM_006832	chr14:53421447-53422235	pre pre promoter
FERMT2	0.31	NM_006832	chr14:53346875-53347410	gene body	536
FERMT2	0.265	NM_006832	chr14:53325145-53325517	gene body
FEZ1	0.3375	NM_005103	chr11:125314785-125315034	post TES
FGD2	0.305	NM_173558	chr6:36965835-36966443	intergenic	609
FGD2	0.275	NM_173558	chr6:37045602-37045983	intergenic	382
FGF1	0.3775	NM_001257209	chr5:142049176-142049813	gene body	402
FGF1	0.2794	NM_001144892	chr5:141887614-141888037	intergenic
FGF18	0.3475	NM_003862	chr5:170910618-170910879	intergenic
FGF3	0.2836	NM_005247	chr11:69689558-69689843	intergenic
FGF5	0.3743	NM_001291812	chr4:81207708-81208125	gene body
FGFBP1	0.254	NM_005130	chr4:15937298-15937507	gene body
FGFR1	0.3383	NM_015850	chr8:38307203-38307497	gene body	295
FGFR1	0.3117	NM_015850	chr8:38353849-38354139	intergenic
FGFR1	0.3	NM_015850	chr8:38321868-38322413	gene body	546
FGFR1	0.2346	NM_015850	chr8:38316147-38316686	gene body	540
FGFR2	0.3315	NM_001320654	chr10:123219305-123219936	intergenic	632
FGFR2	0.2817	NM_001320654	chr10:123073072-123073367	intergenic
FGFR2	0.23	NM_001144919	chr10:123420814-123421230	intergenic	417
FGFRL1	0.3109	NM_021923	chr4:1033412-1033676	intergenic	265
FGFRL1	0.3089	NM_021923	chr4:1028469-1029930	intergenic	1462
FGGY	0.36	NM_001350799	chr1:59911855-59912191	gene body	337
FGGY	0.2683	NM_001350799	chr1:59849574-59849909	gene body
FGGY	0.2362	NM_001350799	chr1:59986598-59987173	gene body	576
FHAD1	0.2895	NM_052929	chr1:15697226-15697924	gene body	175
FHL2	0.2189	NM_201557	chr2:106026162-106026673	gene body	513
FHOD3	0.3888	NM_025135	chr18:34048204-34048458	gene body
FHOD3	0.3327	NM_025135	chr18:34304238-34304816	gene body	381
FHOD3	0.26	NM_025135	chr18:34124093-34124516	gene body	424
FHOD3	0.2333	NM_025135	chr18:33947183-33947459	gene body	278
FIBCD1	0.3125	NM_032843	chr9:133794067-133794451	gene body
FILNC1	0.3533	NR_038399	chr6:139975634-139975948	intergenic
FKBP10	0.375	NM_021939	chr17:39969755-39970088	gene body
FKBP6	0.3482	NM_001281304	chr7:72752318-72752672	gene body
FLJ12825	0.3054	NR_026655	chr12:54500432-54500757	gene body
FLJ20021	0.364	NR_033874	chr4:102337177-102337435	intergenic
FLJ32255	0.2786	NR_104643	chr5:42954343-42954665	intergenic
FLJ33534	0.3467	NR_040080	chr2:11237302-11237418	intergenic
FLJ33534	0.2733	NR_040080	chr2:11268365-11268503	gene body
FLJ42102	0.334	NR_038862	chr11:71139992-71140524	intergenic
FLJ42393	0.2483	NR_024413	chr3:187896277-187896776	promoter	500
FLJ42969	0.2909	NR_033962	chr8:102121606-102122398	intergenic
FLNB	0.366	NM_001164319	chr3:58087949-58088417	gene body	469
FLNB	0.31	NM_001164319	chr3:58150311-58151560	gene body	1250
FLNB	0.2814	NM_001164319	chr3:58013156-58013469	gene body	245
FLNB	0.2786	NM_001164319	chr3:58051575-58052014	gene body	441
FLNB	0.2743	NM_001164319	chr3:58058237-58058660	gene body	164
FLNB	0.2633	NM_001164319	chr3:58105863-58106128	gene body	138
FLNB	0.2512	NM_001164319	chr3:58011867-58012431	gene body	565
FLNB	0.2482	NM_001164319	chr3:58021691-58022109	gene body	110
FMN2	0.3809	NM_001348094	chr1:240492886-240493308	gene body
FMNL2	0.3456	NM_052905	chr2:153375639-153376071	gene body
FMNL2	0.315	NM_052905	chr2:153445905-153446282	gene body
FMR1	0.2077	NM_001185082	chrX:146993025-146993363	promoter
FN1	0.3129	NM_001306130	chr2:216286698-216286960	gene body
FNDC3A	0.3414	NM_001079673	chr13:49548597-49549091	promoter
FNDC3B	0.3967	NM_022763	chr3:171926323-171926820	gene body	499
FNDC3B	0.385	NM_022763	chr3:171999891-172000216	gene body
FNDC3B	0.3283	NM_022763	chr3:171871829-171872129	gene body	301
FNDC3B	0.32	NM_022763	chr3:172041877-172042281	gene body	405
FNDC3B	0.308	NM_022763	chr3:171830528-171830765	gene body
FNDC3B	0.3017	NM_022763	chr3:171964199-171964500	gene body	302
FNDC3B	0.3005	NM_022763	chr3:171927401-171928232	gene body	832
FNDC3B	0.2675	NM_022763	chr3:171838859-171839374	gene body
FNDC3B	0.25	NM_022763	chr3:171802406-171802845	gene body
FNDC5	0.3067	NM_001171941	chr1:33330008-33330376	gene body	370
FOSL2	0.2642	NM_005253	chr2:28622137-28622534	gene body	399
FOSL2	0.264	NM_005253	chr2:28636699-28637294	gene body
FOSL2	0.2433	NM_005253	chr2:28579423-28579707	intergenic	285
FOXC1	0.3165	NM_001453	chr6:1621030-1621891	intergenic	292
FOXC1	0.2931	NM_001453	chr6:1618539-1618922	intergenic
FOXC1	0.2688	NM_001453	chr6:1619227-1619580	intergenic
FOXC1	0.2411	NM_001453	chr6:1617570-1618118	intergenic
FOXC2-AS1	0.2463	NR_125795	chr16:86603582-86606429	pre pre promoter	430
FOXCUT	0.3296	NR_125804	chr6:1603405-1604380	pre promoter	796
FOXCUT	0.2975	NR_125804	chr6:1502242-1502479	intergenic
FOXJ1	0.2333	NM_001454	chr17:74133676-74134013	gene body
FOXJ1	0.2333	NM_001454	chr17:74134236-74134516	gene body
FOXK1	0.3871	NM_001037165	chr7:4596458-4597073	intergenic
FOXK1	0.3643	NM_001037165	chr7:4790965-4791507	gene body	508
FOXK1	0.2183	NM_001037165	chr7:4734575-4734846	gene body	273
FOXL1	0.37	NM_005250	chr16:86630867-86631160	intergenic	295
FOXL1	0.3407	NM_005250	chr16:86658780-86659122	intergenic
FOXL1	0.3083	NM_005250	chr16:86607425-86608048	pre pre promoter	625
FOXL1	0.2595	NM_005250	chr16:86668721-86669380	intergenic	381
FOXL1	0.2463	NM_005250	chr16:86606696-86607112	intergenic	417
FOXL1	0.2383	NM_005250	chr16:86627437-86627955	intergenic	519
FOXN3	0.4	NM_005197	chr14:89796650-89796995	gene body	346
FOXN3	0.3785	NM_005197	chr14:89811195-89811523	gene body
FOXN3	0.3757	NM_001085471	chr14:89958233-89958594	gene body	362
FOXN3	0.345	NM_005197	chr14:89653607-89653898	gene body	292
FOXN3	0.3438	NM_005197	chr14:89646429-89646711	gene body	284
FOXN3	0.338	NM_001085471	chr14:90044774-90045082	gene body	309
FOXN3	0.332	NM_005197	chr14:89624528-89624822	gene body
FOXN3	0.327	NM_005197	chr14:89731559-89732244	gene body	686
FOXN3	0.314	NM_001085471	chr14:89892725-89893135	gene body	411
FOXN3	0.3056	NM_005197	chr14:89750784-89751366	gene body	583
FOXN3	0.2967	NM_005197	chr14:89645922-89646324	gene body	403
FOXN3	0.27	NM_005197	chr14:89720384-89720672	gene body	289
FOXN3	0.2671	NM_001085471	chr14:90030720-90031033	gene body	314
FOXN3	0.2657	NM_001085471	chr14:89956088-89956817	gene body	418
FOXN3	0.2612	NM_001085471	chr14:89894874-89895741	gene body	870
FOXN3	0.2564	NM_005197	chr14:89875807-89876352	gene body	547
FOXN3	0.2564	NM_005197	chr14:89876687-89876942	gene body	257
FOXN3	0.2081	NM_005197	chr14:89651935-89651936	gene body
FOXN3	0.2081	NM_005197	chr14:89652118-89652468	gene body	351
FOXP1	0.3543	NM_001244814	chr3:71291306-71291666	gene body	95
FOXP1	0.3467	NM_001244816	chr3:71482566-71483040	gene body	475
FOXP1	0.3367	NM_001244816	chr3:71570978-71571296	gene body	319
FOXP1	0.3283	NM_001349344	chr3:71096660-71096993	gene body
FOXP1	0.328	NM_001244813	chr3:70850830-70851285	intergenic
FOXP1	0.3129	NM_001349344	chr3:71019997-71020441	gene body	242
FOXP1	0.2922	NM_001244815	chr3:71130211-71130660	gene body
FOXP1	0.2886	NM_001244813	chr3:70907039-70907427	intergenic
FOXP1	0.288	NM_001244814	chr3:71278825-71279348	gene body	376
FOXP1	0.2742	NM_001349344	chr3:71041420-71042077	gene body	659
FOXP1	0.2733	NM_001244816	chr3:71490716-71490915	gene body	200
FOXP1	0.2712	NM_001244815	chr3:71180818-71181341	promoter
FOXP1	0.268	NM_001244815	chr3:71172498-71172829	gene body	333
FOXP1	0.2612	NM_001244815	chr3:71119441-71120195	gene body	755
FOXP1	0.2606	NM_001349344	chr3:71104469-71105266	gene body
FOXP1	0.2537	NM_001244816	chr3:71590828-71591113	gene body	114
FOXP1	0.2217	NM_001349344	chr3:71098217-71098498	gene body	282
FOXP1	0.219	NM_001244814	chr3:71292177-71292631	gene body
FOXP4	0.2771	NM_138457	chr6:41549178-41549465	gene body	288
FOXS1	0.3475	NM_004118	chr20:30428427-30428786	intergenic	360
FOXS1	0.3143	NM_004118	chr20:30429330-30430547	post TES	1218
FOXS1	0.2436	NM_004118	chr20:30432189-30433568	promoter	181
FREM2	0.3508	NM_207361	chr13:39358715-39358979	gene body
FRMD4A	0.3783	NM_001318336	chr10:14048934-14049226	gene body
FRMD4A	0.33	NM_001318337	chr10:13868707-13868930	gene body
FRMD4A	0.3009	NM_001318337	chr10:14012738-14012864	gene body
FRMD4A	0.3009	NM_001318337	chr10:14013107-14013817	gene body
FRMD4A	0.2969	NM_001318337	chr10:13925148-13925951	gene body	804
FRMD4A	0.284	NM_018027	chr10:14125997-14126188	gene body
FRMD4A	0.2817	NM_018027	chr10:14131725-14132162	gene body
FRMD4A	0.2773	NM_001318337	chr10:13913740-13914052	gene body	313
FRMD4A	0.2707	NM_001318337	chr10:14001621-14002190	gene body	392
FRMD4A	0.2336	NM_001318336	chr10:14019162-14019276	gene body
FRMD4B	0.31	NM_015123	chr3:69408508-69408944	gene body	437
FRMD4B	0.2771	NM_015123	chr3:69419820-69420154	gene body	335
FRMD6	0.2533	NM_001267047	chr14:52216369-52216889	intergenic
FRY	0.3888	NM_023037	chr13:32829335-32829718	gene body	201
FRY	0.2809	NM_023037	chr13:32828171-32828497	gene body
FRZB	0.33	NM_001463	chr2:183704719-183705033	gene body
FRZB	0.2989	NM_001463	chr2:183758928-183759269	intergenic	343
FSCN1	0.3772	NM_003088	chr7:5626244-5626530	intergenic
FSD1L	0.345	NM_001287192	chr9:108220023-108220674	gene body	652
FST	0.3229	NM_006350	chr5:52720925-52721298	intergenic
FSTL1	0.355	NM_007085	chr3:120138458-120138835	gene body	379
FSTL1	0.234	NM_007085	chr3:120150440-120150747	gene body	308
[truncated: 4,837 more rows]

## Sheet: Table 1C
Table 1C. Atherosclerosis-associated hypomethylated DMRs with PMD <-40%
Genes associated with strong athero hypometh DMRs	PMD	Gene isoform ID	Coordinates of DMR hg19	DMR location relative to associated gene	Overlap of the DMR with enhancer chromatin in aorta (bp, if ≥50 bp)
C9orf92	-0.4214	NM_001271829	chr9:16103586-16103982	intergenic
CRACR2A	-0.4088	NM_032680	chr12:3861630-3861944	gene body
CRLF1	-0.4188	NM_004750	chr19:18715203-18715471	gene body
DAOA	-0.4133	NM_001161814	chr13:105602616-105602963	intergenic
DMRT3	-0.4433	NM_021240	chr9:979121-979453	gene body
DMTN	-0.4356	NM_001114136	chr8:21917314-21917583	gene body	270
DUSP4	-0.4509	NM_001394	chr8:29205198-29205893	gene body
ELMOD1	-0.481	NM_001308018	chr11:107463191-107463836	gene body
EMBP1	-0.4157	NR_003955	chr1:121260381-121260689	promoter
FAM117A	-0.4086	NM_030802	chr17:47852538-47852908	intergenic	309
FHAD1	-0.5414	NM_052929	chr1:15572584-15572875	promoter
GDF6	-0.4186	NM_001001557	chr8:97157559-97158439	gene body
GLRX	-0.4912	NM_001243659	chr5:95159604-95160018	pre promoter	415
GMDS	-0.434	NM_001500	chr6:2028754-2029076	gene body
GNG7	-0.4927	NM_052847	chr19:2553040-2553321	gene body
HABP2	-0.5088	NM_001177660	chr10:115141850-115142282	intergenic
HIC1	-0.4154	NM_006497	chr17:1961831-1962147	gene body
HLX-AS1	-0.4064	NR_046901	chr1:221049930-221050180	gene body
HOXA10-AS	-0.4531	NR_046609	chr7:27207100-27209131	promoter
HOXA6	-0.5935	NM_024014	chr7:27187943-27189188	promoter	847
HOXA9	-0.4626	NM_152739	chr7:27203161-27204308	gene body
HOXA9	-0.4277	NM_152739	chr7:27201465-27202520	gene body
HOXA-AS3	-0.6371	NR_038832	chr7:27189214-27189534	gene body	321
HOXC4	-0.641	NM_014620	chr12:54413078-54413736	gene body
HOXC4	-0.4886	NM_014620	chr12:54417840-54418229	gene body
HOXC4	-0.4874	NM_014620	chr12:54414160-54415679	gene body	441
HOXC8	-0.4255	NM_022658	chr12:54400260-54400871	pre pre promoter
HOXC9	-0.5443	NM_006897	chr12:54395662-54396061	gene body
HOXC-AS1	-0.4786	NR_047504	chr12:54397255-54397594	pre pre promoter
HOXC-AS2	-0.4758	NR_047505	chr12:54389681-54391630	promoter
HOXD4	-0.4817	NM_014621	chr2:177010888-177011143	pre pre promoter
HOXD8	-0.4382	NM_001199747	chr2:176996921-176997892	gene body
HOXD-AS2	-0.443	NR_038435	chr2:177002752-177004529	promoter
KCNH2	-0.4043	NM_172056	chr7:150671184-150671598	gene body
LINC01163	-0.5525	NR_120619	chr10:130163569-130163805	intergenic
LINC01229	-0.4182	NR_104661	chr16:80061201-80061532	intergenic
LINC01941	-0.4229	NR_146970	chr2:126760090-126760831	intergenic
LINC02079	-0.4607	NR_135645	chr17:37159314-37159886	intergenic	573
LOC100240735	-0.4116	NR_026658	chr12:54475464-54476148	promoter
LOC101927822	-0.4378	NR_125424	chr8:134931627-134932110	intergenic
LOC105376360	-0.4827	NR_131187	chr10:3509512-3509758	gene body	247
LOC105376360	-0.4393	NR_131187	chr10:3514496-3515151	gene body
LOC105376360	-0.4176	NR_131187	chr10:3536335-3536648	gene body	314
LRRC30	-0.5011	NM_001105581	chr18:7273451-7273801	intergenic	350
MIER3	-0.6383	NM_152622	chr5:56326114-56326399	intergenic
MIR320C1	-0.4511	NR_031565	chr18:19262576-19262931	promoter	332
MIR548AO	-0.5357	NR_049801	chr8:41000386-41000687	intergenic
MLN	-0.4229	NM_001184698	chr6:33807642-33808034	intergenic
NEUROD6	-0.4456	NM_022728	chr7:31375438-31375846	post TES
NKX6-1	-0.4164	NM_006168	chr4:85413398-85413745	post TES
NR2F2	-0.4911	NM_001145157	chr15:96889820-96891813	intergenic	1181
NR2F2	-0.47	NM_001145157	chr15:96885144-96885671	post TES	257
NR2F2	-0.4326	NM_001145157	chr15:96886617-96887188	intergenic
NR2F2	-0.4032	NM_001145157	chr15:96885882-96886479	intergenic
NR2F2-AS1	-0.5156	NR_125738	chr15:96867614-96867994	gene body	381
NUAK1	-0.4012	NM_014840	chr12:106509234-106509530	gene body	297
OR8B8	-0.4029	NM_012378	chr11:124351458-124351990	intergenic
PRDM16	-0.4336	NM_022114	chr1:3164991-3165270	gene body
PTPRD	-0.46	NM_130391	chr9:8331667-8332000	gene body
RBM19	-0.525	NM_001146699	chr12:114490730-114490992	intergenic
SCRG1	-0.4667	NM_001329597	chr4:174427818-174428190	gene body
SLC1A5	-0.6009	NM_005628	chr19:47289920-47290336	gene body	81
SPATA13	-0.408	NM_001166271	chr13:24848692-24848980	gene body
SPTBN1	-0.5273	NM_003128	chr2:54787134-54787772	gene body	67
STK24	-0.4118	NM_001286649	chr13:99195160-99195668	gene body
TBX1	-0.4589	NM_080647	chr22:19754549-19754822	gene body
TBX18	-0.461	NM_001080508	chr6:85478015-85479178	pre pre promoter	365
TBX20	-0.4148	NM_001166220	chr7:35295990-35296754	pre pre promoter
TBX3	-0.4544	NM_005996	chr12:115119417-115119596	gene body
TBX3	-0.4445	NM_005996	chr12:115120462-115120750	gene body
TBX5	-0.4983	NM_080717	chr12:114831251-114831545	gene body
TIFAB	-0.413	NM_001099221	chr5:134826854-134827138	intergenic
TNFSF9	-0.4033	NM_003811	chr19:6556523-6556780	intergenic
TRPV2	-0.489	NM_016113	chr17:16319571-16320047	gene body	477
ZNF273	-0.4125	NM_021148	chr7:64348626-64349049	intergenic

## Sheet: Table 1D
Table 1D. Atherosclerosis-associated hypomethylated DMRs with PMD -20 to -40%
Genes associated with moderate hypometh DMRs	PMD	Gene isoform ID	Coordinates of DMR (hg19)	DMR location relative to associated gene	DMR overlap with enhancer chromatin in aorta (bp)
AACS	-0.3217	NM_001319839	chr12:125674249-125674549	intergenic
AATK	-0.3229	NM_001080395	chr17:79133766-79134164	gene body
AATK	-0.3046	NM_001080395	chr17:79134186-79134203	gene body
ABL1	-0.25	NM_007313	chr9:133640699-133641071	gene body
ABR	-0.258	NM_001322842	chr17:1131075-1131683	gene body
ABRAXAS2	-0.282	NM_032182	chr10:126553199-126553521	intergenic
ACKR3	-0.28	NM_020311	chr2:237696627-237696984	intergenic
ACOT7	-0.25	NM_007274	chr1:6389577-6389845	gene body
ACTL7B	-0.26	NM_006686	chr9:111546258-111546674	intergenic
ACTL7B	-0.216	NM_006686	chr9:111280232-111280555	intergenic
ACTL8	-0.235	NM_030812	chr1:18095157-18095602	gene body
ACTR3B	-0.2867	NM_020445	chr7:152741555-152741806	intergenic
ACTR3B	-0.2157	NM_001350942	chr7:152433622-152433930	intergenic
ACTRT2	-0.2055	NM_080431	chr1:2945255-2945679	intergenic
ADA2	-0.252	NM_001282228	chr22:17699971-17700247	gene body
ADAMTS5	-0.328	NM_007038	chr21:28335944-28336207	gene body
ADAMTS7	-0.2646	NM_014272	chr15:79122985-79123678	intergenic
ADARB2	-0.37	NM_018702	chr10:1330339-1330621	gene body	62
ADARB2	-0.213	NM_018702	chr10:1636696-1637049	gene body
ADCYAP1R1	-0.216	NM_001199637	chr7:31141794-31142165	gene body
ADGRV1	-0.3988	NM_032119	chr5:90173757-90174274	gene body
ADORA2A	-0.29	NM_001278500	chr22:24830507-24831104	gene body
ADRA1A	-0.344	NM_001322504	chr8:26697243-26697638	gene body	396
ADRA2B	-0.2175	NM_000682	chr2:96785803-96786110	pre pre promoter
ADRA2C	-0.2444	NM_000683	chr4:3755683-3756175	intergenic
ADTRP	-0.235	NM_032744	chr6:11712033-11712452	post TES
AFAP1	-0.2657	NM_001134647	chr4:7958642-7959027	intergenic
AFAP1L2	-0.375	NM_032550	chr10:116162728-116162983	gene body
AFF1	-0.39	NM_001313959	chr4:87994542-87994828	gene body
AFF1	-0.246	NM_001166693	chr4:87857700-87858050	gene body	101
AGT	-0.2333	NM_000029	chr1:230843532-230844036	gene body
AGTPBP1	-0.3405	NM_001286717	chr9:87904976-87905324	intergenic
AHRR	-0.3388	NM_001242412	chr5:368621-368874	gene body
AHSP	-0.25	NM_001318222	chr16:31547095-31547426	intergenic
AK2	-0.2525	NM_001319142	chr1:33505274-33505674	pre pre promoter
AKAP1	-0.2793	NM_001242902	chr17:55213562-55213913	intergenic
AKAP13	-0.3538	NM_006738	chr15:86292491-86292892	gene body	293
AKAP13	-0.2467	NM_006738	chr15:86124460-86124838	gene body	380
AKAP2	-0.2932	NM_001198656	chr9:112810226-112810635	promoter
ALAS1	-0.245	NM_199166	chr3:52229875-52230287	pre promoter
ALDH3B2	-0.26	NM_001031615	chr11:67453518-67453822	pre pre promoter
ALOX5AP	-0.26	NM_001629	chr13:31320249-31320580	gene body	332
ANGPT1	-0.2953	NM_001146	chr8:108511700-108512251	pre promoter	501
ANK1	-0.3056	NM_001142446	chr8:41521207-41521476	gene body
ANK2	-0.3633	NM_001354260	chr4:114276834-114277350	gene body
ANKDD1A	-0.2975	NM_182703	chr15:65185683-65185962	intergenic	163
ANKDD1A	-0.29	NM_182703	chr15:65176429-65176714	intergenic
ANKRD55	-0.2291	NM_024669	chr5:55615205-55615499	intergenic
ANOS1	-0.2456	NM_000216	chrX:8656536-8656962	gene body
ANTXR2	-0.24	NM_001286780	chr4:80992611-80992893	gene body
ANXA2R	-0.2326	NM_001014279	chr5:43039808-43040454	promoter	193
AP3S2	-0.2767	NM_005829	chr15:90434054-90434627	gene body
APOBEC3D	-0.292	NM_152426	chr22:39418414-39418448	gene body
APOBEC3D	-0.2728	NM_152426	chr22:39417300-39417802	promoter	501
APOBEC3H	-0.294	NM_001166003	chr22:39488673-39488895	pre pre promoter
APOBR	-0.3143	NM_018690	chr16:28505497-28505825	promoter
APOL3	-0.2618	NM_014349	chr22:36555991-36556443	gene body	453
ARFGEF3	-0.2762	NM_020340	chr6:138640820-138641108	gene body
ARHGAP17	-0.2856	NM_018054	chr16:24991273-24991566	gene body	294
ARHGAP22	-0.231	NM_001256026	chr10:49701546-49701811	promoter
ARHGAP25	-0.3546	NM_001166276	chr2:69001901-69002418	promoter
ARHGAP25	-0.31	NM_001166276	chr2:69001508-69001798	promoter
ARHGAP26	-0.3938	NM_001349547	chr5:142388655-142388955	gene body
ARHGAP26	-0.3317	NM_001349547	chr5:142587717-142587987	gene body
ARHGAP26	-0.21	NM_001349547	chr5:142609168-142609457	post TES
ARHGEF19	-0.2414	NM_153213	chr1:16515376-16515776	intergenic
ARHGEF2	-0.38	NM_001350112	chr1:155951324-155951751	pre promoter	428
ARHGEF3	-0.2414	NM_001289698	chr3:56834710-56835612	gene body
ARL4C	-0.2262	NM_001282431	chr2:235402066-235402768	gene body
ARRB1	-0.323	NM_020251	chr11:75061436-75061911	gene body
ARRB1	-0.3214	NM_020251	chr11:75024652-75025168	gene body
ARSG	-0.2143	NM_001352899	chr17:66342787-66343050	gene body
ART1	-0.2167	NM_004314	chr11:3670602-3671030	gene body
ARVCF	-0.2082	NM_001670	chr22:19976590-19976964	gene body	375
ASAP1	-0.27	NM_018482	chr8:131450136-131450592	gene body
ASAP1	-0.2067	NM_018482	chr8:131503576-131504110	intergenic
ASAP2	-0.265	NM_001135191	chr2:9293008-9293305	intergenic
ASIC2	-0.236	NM_001094	chr17:31833850-31834122	gene body
ASS1	-0.254	NM_054012	chr9:133342648-133342963	gene body
ATL2	-0.2043	NM_001330462	chr2:38615711-38616111	intergenic
ATP12A	-0.2388	NM_001676	chr13:25283628-25283888	gene body
ATP8A2	-0.2883	NM_016529	chr13:26030764-26031099	gene body
ATP9A	-0.3444	NM_006045	chr20:50312356-50312725	gene body
AXIN2	-0.205	NM_004655	chr17:63583522-63584044	intergenic
AZIN1-AS1	-0.2186	NR_126338	chr8:103990826-103991312	post TES
B4GALT1	-0.2333	NM_001497	chr9:33135768-33136087	gene body
BAHCC1	-0.3288	NM_001291324	chr17:79366315-79366850	intergenic	486
BAHCC1	-0.2058	NM_001291324	chr17:79380627-79380896	gene body	270
BAIAP2	-0.2322	NM_001144888	chr17:79037326-79037584	gene body
BAIAP2-AS1	-0.2426	NR_026857	chr17:78992423-78992839	intergenic
BANF2	-0.26	NM_001159495	chr20:17691198-17691508	gene body
BASP1	-0.3086	NM_001271606	chr5:17118757-17119336	intergenic
BATF3	-0.3562	NM_018664	chr1:212841227-212841744	intergenic	174
BCAR1	-0.2167	NM_001170715	chr16:75305938-75306462	pre pre promoter
BCL11A	-0.335	NM_022893	chr2:60784596-60784847	pre pre promoter
BCL11B	-0.3124	NM_022898	chr14:99613092-99613655	intergenic
BCL11B	-0.2781	NM_138576	chr14:99707983-99708606	gene body
BCL11B	-0.2645	NM_138576	chr14:99729055-99729780	gene body
BCL2	-0.2543	NM_000633	chr18:60845295-60845608	gene body
BCOR	-0.2544	NM_001123383	chrX:40008319-40008893	gene body
BEND3	-0.3486	NM_001080450	chr6:107386268-107386749	gene body
BMP8A	-0.2807	NM_181809	chr1:39975141-39975503	gene body
BRSK2	-0.2409	NM_001282218	chr11:1482498-1482681	gene body	184
C16orf47	-0.24	NM_207385	chr16:73266512-73266793	intergenic
C17orf113	-0.2478	NM_001358661	chr17:40219834-40220179	intergenic
C17orf99	-0.243	NM_001163075	chr17:76141622-76141961	promoter
C19orf57	-0.2586	NM_024323	chr19:13992678-13992944	post TES
C1orf127	-0.21	NM_001170754	chr1:10992445-10992454	intergenic
C1orf127	-0.2011	NM_001170754	chr1:10949912-10950226	intergenic
C1QTNF3	-0.2133	NM_030945	chr5:34042580-34043051	gene body	452
C1QTNF5	-0.2433	NM_001278431	chr11:119211955-119212447	promoter
C20orf194	-0.2978	NM_001009984	chr20:3229669-3229935	post TES
C20orf196	-0.2508	NM_001303478	chr20:5843479-5844350	gene body
C20orf203	-0.205	NM_182584	chr20:31253096-31253466	gene body
C2CD2	-0.3181	NM_015500	chr21:43352620-43352964	gene body	345
C2CD2	-0.2108	NM_015500	chr21:43394329-43394906	intergenic
C2CD4B	-0.3238	NM_001007595	chr15:62410989-62411574	intergenic
C5orf56	-0.3162	NM_001207001	chr5:131802186-131802522	gene body
C5orf66	-0.2257	NM_001277348	chr5:134662666-134663148	gene body
C5orf67	-0.2611	NM_001287053	chr5:55884559-55885079	gene body
CABLES1	-0.2054	NM_001256438	chr18:20685485-20685881	intergenic	282
CABP1	-0.345	NM_004276	chr12:121088681-121089146	gene body
CACNA1C-AS1	-0.3225	NR_045725	chr12:2800140-2800642	promoter
CACNA2D3	-0.2786	NM_018398	chr3:54704189-54704513	gene body
CACNA2D3	-0.27	NM_018398	chr3:54671726-54673402	gene body
CACNA2D3	-0.24	NM_018398	chr3:54376676-54376975	gene body
CACNA2D3	-0.22	NM_018398	chr3:55021940-55022691	gene body
CACNA2D4	-0.2277	NM_172364	chr12:1913795-1914166	gene body
CACNG2	-0.2225	NM_006078	chr22:36989356-36989591	gene body
CALCA	-0.29	NM_001741	chr11:14994380-14994643	promoter
CAMK1D	-0.2222	NM_020397	chr10:12783305-12783449	gene body
CAMK2B	-0.3742	NM_172084	chr7:44363880-44364217	gene body
CAMTA1	-0.3309	NM_001349608	chr1:7709385-7709420	gene body
CAMTA1	-0.3029	NM_001349608	chr1:7730407-7730686	gene body
CAMTA1	-0.2879	NM_001349608	chr1:7517851-7518326	gene body
CAMTA1	-0.26	NM_001349608	chr1:7420892-7421151	gene body
CAMTA1	-0.2467	NM_001349608	chr1:7187796-7188220	gene body
CAPG	-0.3533	NM_001256140	chr2:85632395-85633014	gene body
CARHSP1	-0.215	NM_014316	chr16:8954001-8954284	gene body	284
CASTOR1	-0.2471	NM_001037666	chr22:30675378-30675792	intergenic
CASZ1	-0.3732	NM_001079843	chr1:10816021-10816513	gene body
CASZ1	-0.2445	NM_001079843	chr1:10923929-10924327	intergenic
CAVIN2	-0.2777	NM_004657	chr2:192710867-192711270	gene body
CCDC136	-0.2457	NM_001201372	chr7:128452644-128452970	gene body
CCDC162P	-0.242	NR_152435	chr6:109558524-109559036	gene body
CCDC182	-0.2562	NM_001282544	chr17:55859109-55859849	intergenic
CCDC188	-0.23	NM_001243537	chr22:20146382-20146740	intergenic
CCDC40	-0.2971	NM_017950	chr17:78066642-78066967	gene body
CCDC63	-0.3325	NM_001286243	chr12:111298549-111298831	gene body
CCDC88C	-0.292	NM_001080414	chr14:91840201-91840466	gene body
CCDC88C	-0.2794	NM_001080414	chr14:91882709-91883228	gene body
CCDC97	-0.3133	NM_001346100	chr19:41832828-41833149	intergenic	322
CCNY	-0.265	NM_181698	chr10:35742989-35743281	gene body	294
CCR7	-0.3633	NM_001838	chr17:38754898-38755242	intergenic
CCR7	-0.3141	NM_001301718	chr17:38706777-38707792	intergenic	793
CCRL2	-0.2819	NM_003965	chr3:46448083-46448752	promoter	353
CD244	-0.3173	NM_001166663	chr1:160832023-160832661	promoter
CD38	-0.2514	NM_001775	chr4:15755487-15755905	intergenic
CD72	-0.27	NM_001782	chr9:35618411-35618743	promoter
CD79B	-0.3373	NM_021602	chr17:62008652-62009245	gene body
CD81	-0.2796	NM_004356	chr11:2401851-2402599	gene body	749
CD82	-0.3014	NM_002231	chr11:44587561-44588036	gene body
CD82	-0.2814	NM_002231	chr11:44630793-44631437	gene body	645
CD8A	-0.3062	NM_001768	chr2:87018382-87018943	promoter
CD93	-0.3653	NM_012072	chr20:23065974-23066460	gene body	487
CDH11	-0.2167	NM_001797	chr16:65072184-65072546	gene body
CDH26	-0.3067	NM_177980	chr20:58586500-58586761	gene body
CDKN3	-0.3033	NM_001330173	chr14:54686363-54686617	intergenic
CDKN3	-0.2174	NM_001330173	chr14:54686649-54686662	intergenic
CELSR1	-0.2262	NM_014246	chr22:46770179-46770433	gene body
CELSR1	-0.21	NM_014246	chr22:46873195-46873496	gene body
CFAP77	-0.295	NM_207417	chr9:135362751-135363100	gene body
CFC1	-0.3531	NM_001270421	chr2:131350824-131351095	gene body
CHRNA1	-0.3109	NM_001039523	chr2:175643160-175643680	intergenic
CHST3	-0.246	NM_004273	chr10:73780972-73781276	intergenic
CIDEA	-0.3683	NM_001279	chr18:12253202-12253491	promoter
CIDEA	-0.2917	NM_001318383	chr18:12256975-12257249	gene body
CLIC4	-0.212	NM_013943	chr1:25059712-25060143	intergenic
CLIC6	-0.3456	NM_053277	chr21:36077350-36077665	gene body
CLIC6	-0.283	NM_053277	chr21:36076442-36076898	gene body
CLINT1	-0.364	NM_001195556	chr5:157345857-157346140	intergenic
CLNK	-0.2333	NM_052964	chr4:11022044-11022485	intergenic
CMTM4	-0.2646	NM_178818	chr16:66729028-66729414	gene body
CMTM8	-0.2633	NM_001320308	chr3:32242820-32243135	intergenic
CNTFR	-0.2278	NM_001842	chr9:34576815-34577217	gene body
CNTNAP3	-0.2262	NM_033655	chr9:39078603-39079005	gene body
COL12A1	-0.2748	NM_080645	chr6:75917646-75918195	pre pre promoter
COL12A1	-0.2364	NM_080645	chr6:75917042-75917287	pre promoter
COL15A1	-0.218	NM_001855	chr9:101820366-101820711	gene body
COL1A1	-0.3129	NM_000088	chr17:48282918-48283245	pre pre promoter
COL27A1	-0.36	NM_032888	chr9:117010973-117011266	gene body
COL5A1	-0.2743	NM_001278074	chr9:137482922-137483566	intergenic
COL6A3	-0.31	NM_004369	chr2:238341267-238341542	intergenic
COL6A3	-0.31	NM_004369	chr2:238343268-238344011	intergenic	745
COL6A4P2	-0.2933	NR_027898	chr3:129898285-129898868	intergenic
COL8A2	-0.3186	NM_005202	chr1:36588759-36589197	gene body	398
COLEC12	-0.2133	NM_130386	chr18:464072-464420	gene body
COPRS	-0.2938	NM_001330176	chr17:30050953-30051269	intergenic	70
COPS8	-0.298	NM_198189	chr2:238122531-238122903	intergenic
COPS8	-0.2657	NM_198189	chr2:238110902-238111354	intergenic
CORO1A	-0.2186	NM_001193333	chr16:30198023-30198272	gene body
COTL1	-0.2938	NM_021149	chr16:84631065-84631419	gene body
CPA5	-0.2127	NM_001318223	chr7:129990828-129991322	gene body
CPAMD8	-0.2582	NM_015692	chr19:17004340-17004657	gene body
CPXM2	-0.274	NM_198148	chr10:125673218-125673831	intergenic
CRABP2	-0.2785	NM_001878	chr1:156661952-156662364	intergenic
CSF2	-0.2744	NM_000758	chr5:131406402-131406948	pre pre promoter
CSF2	-0.235	NM_000758	chr5:131430227-131430726	intergenic
CSF3R	-0.228	NM_156039	chr1:36948074-36948506	gene body
CTIF	-0.3067	NM_001142397	chr18:46360558-46360875	gene body	319
CTIF	-0.2031	NM_001142397	chr18:46242373-46242988	gene body
CTR9	-0.3627	NM_001346279	chr11:10765179-10765496	intergenic
CTSH	-0.3122	NM_001319137	chr15:79229654-79229984	gene body
CTSL3P	-0.275	NR_027917	chr9:90407888-90408524	intergenic
CUBN	-0.238	NM_001081	chr10:16933162-16933505	gene body
CUX2	-0.3367	NM_015267	chr12:111560657-111560974	gene body
CYMP	-0.305	NR_003599	chr1:111025309-111025595	gene body
CYP26A1	-0.2029	NM_057157	chr10:94835255-94835842	gene body
CYREN	-0.2964	NM_001305629	chr7:134851540-134851914	gene body
CYTH3	-0.2712	NM_004227	chr7:6272173-6272522	gene body
CYYR1	-0.2236	NM_001320768	chr21:27960220-27960822	intergenic
CYYR1	-0.2	NM_001320768	chr21:27919108-27919465	gene body
DAB2IP	-0.3136	NM_032552	chr9:124463037-124463307	gene body
DAZAP2	-0.3386	NM_001136269	chr12:51639991-51640322	gene body
DCANP1	-0.2309	NM_130848	chr5:134770006-134770065	intergenic
DCANP1	-0.2309	NM_130848	chr5:134770272-134770857	intergenic
DCHS2	-0.2429	NM_001142552	chr4:155413545-155413947	promoter
DCP1B	-0.2522	NM_152640	chr12:2059058-2059437	gene body
DDX1	-0.3992	NM_004939	chr2:15723184-15723495	intergenic
DDX3X	-0.2558	NM_001356	chrX:41190395-41191006	pre promoter
DEC1	-0.224	NM_017418	chr9:117999765-118000115	gene body
DENND6A	-0.2912	NM_152678	chr3:57657212-57657725	gene body
DERA	-0.3038	NM_001300779	chr12:16200837-16201177	intergenic
DGKD	-0.2129	NM_152879	chr2:234257809-234258154	pre pre promoter
DIO3OS	-0.2619	NR_152593	chr14:101985042-101985476	intergenic
DISC1	-0.2243	NM_001164555	chr1:231830536-231830792	gene body
DLEU1	-0.2	NR_109974	chr13:50731071-50731353	gene body
DLGAP4	-0.2762	NM_014902	chr20:35001018-35001324	gene body
DLX1	-0.2122	NM_001038493	chr2:172954888-172955371	post TES
DLX2	-0.3764	NM_004405	chr2:172962133-172962529	post TES
DLX4	-0.2391	NM_138281	chr17:48003077-48003593	intergenic
DMRT1	-0.2003	NM_021951	chr9:969953-970432	post TES
DMRT3	-0.3282	NM_021240	chr9:977702-978452	gene body
DMRT3	-0.3127	NM_021240	chr9:973158-973560	pre pre promoter
DMRT3	-0.2894	NM_021240	chr9:974547-974980	pre promoter
DMRT3	-0.2781	NM_021240	chr9:981247-981670	gene body
DMRT3	-0.27	NM_021240	chr9:973831-974098	pre pre promoter
DMRT3	-0.2433	NM_021240	chr9:981812-982536	gene body
DMRT3	-0.2093	NM_021240	chr9:975089-975442	pre promoter
DNAH5	-0.298	NM_001369	chr5:13750002-13750336	gene body
DNAJB1	-0.2633	NM_001300914	chr19:14621497-14621932	intergenic
DNAJB12	-0.3517	NM_001002762	chr10:74078624-74078972	intergenic
DNAJB12	-0.32	NM_017626	chr10:74094726-74095356	gene body	475
DNMBP	-0.2225	NM_015221	chr10:101743116-101743753	gene body
DNTT	-0.2867	NM_004088	chr10:98066348-98066626	gene body
DOK2	-0.2462	NM_201349	chr8:21768284-21768641	gene body
DPP6	-0.212	NM_001290252	chr7:154057547-154057892	gene body
DPPA5	-0.25	NM_001025290	chr6:74042762-74043037	intergenic
DUSP27	-0.2969	NM_001080426	chr1:167090495-167090914	gene body
DUSP5	-0.2608	NM_004419	chr10:112255700-112256066	pre promoter
DYRK1A	-0.2125	NM_130438	chr21:38919688-38919968	intergenic
EBF2	-0.3165	NM_022659	chr8:25898713-25899365	gene body
EBF2	-0.298	NM_022659	chr8:25834713-25835239	gene body
EBF2	-0.2082	NM_022659	chr8:25894855-25895445	gene body
EBF3	-0.205	NM_001005463	chr10:131755028-131755547	gene body
EFCC1	-0.2383	NM_024768	chr3:128741149-128741423	gene body
ELF4	-0.28	NM_001421	chrX:129219851-129220107	gene body
ELFN1	-0.364	NM_001128636	chr7:1703150-1703449	intergenic
ELK3	-0.33	NM_005230	chr12:96635677-96636544	gene body
ELMO1	-0.2758	NM_001206482	chr7:37392067-37392681	gene body	282
EML1	-0.2	NM_004434	chr14:100218395-100218694	intergenic	95
EML6	-0.3424	NM_001039753	chr2:54900725-54901222	intergenic
EMP1	-0.288	NM_001423	chr12:13352358-13352622	gene body
EMP1	-0.255	NM_001423	chr12:13362457-13362928	gene body
EMP2	-0.2918	NM_001424	chr16:10646836-10647274	gene body
EMX2	-0.3828	NM_004098	chr10:119300385-119300959	promoter
EMX2	-0.337	NM_004098	chr10:119306419-119306851	gene body
ENTPD1	-0.306	NM_001776	chr10:97517686-97518004	gene body
EOMES	-0.3182	NM_005442	chr3:27761627-27761885	gene body
EPGN	-0.28	NM_001270989	chr4:75196285-75196462	intergenic
EPHA4	-0.2267	NM_001304537	chr2:222217291-222217604	intergenic
EPS15	-0.316	NM_001981	chr1:51895693-51896005	gene body
ERC2	-0.214	NM_015576	chr3:55578378-55578545	gene body
ESR1	-0.276	NM_001122742	chr6:152012337-152012657	gene body
ESRG	-0.2755	NR_027122	chr3:54673858-54674246	promoter
ESRRB	-0.2175	NM_004452	chr14:76777411-76777878	intergenic
ESRRG	-0.2483	NM_001350122	chr1:217003993-217004383	gene body
EVX1-AS	-0.256	NR_120507	chr7:27403930-27404186	intergenic
EYS	-0.32	NM_001292009	chr6:65665361-65665683	gene body
F2R	-0.3767	NM_001992	chr5:76034886-76035138	intergenic
F2RL1	-0.2425	NM_005242	chr5:76101864-76102531	intergenic
F2RL3	-0.204	NM_003950	chr19:16999584-16999585	promoter
FAM107B	-0.2877	NM_001320741	chr10:14549921-14551296	intergenic
FAM171A1	-0.285	NM_001010924	chr10:15367652-15368270	gene body
FAM19A1	-0.3133	NM_001252216	chr3:68588001-68588398	gene body
FAM201A	-0.34	NR_027294	chr9:38753233-38753582	intergenic
FAM20A	-0.3096	NM_001243746	chr17:66595731-66596248	gene body
FAM241B	-0.2275	NM_145306	chr10:71472168-71472440	intergenic
FAM46C	-0.258	NM_017709	chr1:118282917-118283338	intergenic
FAM50B	-0.2157	NM_012135	chr6:3903210-3903532	intergenic	323
FAM71A	-0.3483	NM_153606	chr1:212809487-212809775	intergenic	289
FAM78A	-0.338	NM_033387	chr9:134148684-134149187	gene body
FAM78A	-0.2489	NM_033387	chr9:134131251-134132019	post TES
FAM86DP	-0.3036	NR_024241	chr3:75422102-75422358	intergenic
FARP1	-0.342	NM_005766	chr13:98825105-98825366	gene body	262
FAT3	-0.2779	NM_001008781	chr11:91956491-91956757	intergenic
FATE1	-0.2144	NM_033085	chrX:150891484-150891922	gene body
FBP2	-0.2611	NM_003837	chr9:97349196-97349502	gene body
FCER1G	-0.274	NM_004106	chr1:161184169-161184488	promoter
FCHO1	-0.2808	NM_001161358	chr19:17875786-17876202	gene body
FCRL5	-0.38	NM_001195388	chr1:157373254-157373520	intergenic
FENDRR	-0.3395	NR_036444	chr16:86477337-86477867	intergenic
FGD5	-0.295	NM_001320276	chr3:14877521-14878015	gene body
FGF18	-0.2762	NM_003862	chr5:171007838-171008030	intergenic
FGF19	-0.3071	NM_005117	chr11:69520551-69520853	pre promoter
FGF3	-0.2863	NM_005247	chr11:69706274-69706563	intergenic
FGF3	-0.227	NM_005247	chr11:69679210-69679537	intergenic
FGF9	-0.314	NM_002010	chr13:22250758-22251016	gene body
FGFR2	-0.3429	NM_001144919	chr10:123355453-123355758	gene body
FGR	-0.2331	NM_005248	chr1:27957775-27958517	gene body
FKBP1A	-0.26	NM_054014	chr20:1368861-1369125	gene body
FLJ12825	-0.25	NR_026655	chr12:54513899-54514255	gene body
FLJ31104	-0.348	NR_102755	chr5:55380948-55381426	intergenic
FLRT2	-0.2825	NM_001346146	chr14:86066222-86066904	gene body
FOXB2	-0.2231	NM_001013735	chr9:79631906-79632173	pre pre promoter
FOXCUT	-0.266	NR_125804	chr6:1517473-1517775	intergenic
FOXF2	-0.2058	NM_001452	chr6:1394486-1395036	gene body
FOXP4	-0.2371	NM_138457	chr6:41528154-41528584	gene body
FOXP4	-0.2229	NM_138457	chr6:41528622-41528623	gene body
FPGS	-0.2956	NM_001288803	chr9:130559389-130559656	intergenic
FRAT2	-0.3143	NM_012083	chr10:99092851-99093220	gene body
FREM3	-0.2483	NM_001168235	chr4:144622534-144622786	promoter
FRMD4A	-0.316	NM_018027	chr10:14338699-14338993	gene body
FRMD4A	-0.2033	NM_018027	chr10:14105719-14106027	gene body
FRMD4B	-0.354	NM_015123	chr3:69281265-69281714	gene body
FRMD4B	-0.324	NM_015123	chr3:69331142-69331598	gene body
FRMD4B	-0.295	NM_015123	chr3:69549034-69549497	intergenic
FRMD4B	-0.2209	NM_015123	chr3:69592534-69592827	intergenic
FSHR	-0.37	NM_181446	chr2:49230554-49230718	gene body
FUNDC2P2	-0.332	NR_003663	chr2:84500378-84500754	intergenic
FURIN	-0.255	NM_002569	chr15:91396055-91396315	intergenic
FURIN	-0.2264	NM_002569	chr15:91361583-91362106	intergenic
FXYD2	-0.2129	NM_001680	chr11:117695485-117695827	promoter
FXYD6-FXYD2	-0.2172	NM_001204268	chr11:117694224-117694670	gene body
FYN	-0.2883	NM_002037	chr6:112083188-112083533	gene body
FZD7	-0.3593	NM_003507	chr2:202900842-202902159	gene body
GALNT17	-0.2543	NM_022479	chr7:71025340-71025592	gene body
GALNT18	-0.2833	NM_198516	chr11:11457077-11457558	gene body
GARNL3	-0.2214	NM_032293	chr9:130101766-130102193	gene body
GAS7	-0.2111	NM_201433	chr17:9937448-9937813	gene body
GAS7	-0.2	NM_201432	chr17:9939846-9940371	promoter
GATA3	-0.3104	NM_002051	chr10:8098328-8099063	gene body
GATAD2A	-0.2755	NM_017660	chr19:19515347-19515670	gene body	271
GBP2	-0.2813	NM_004120	chr1:89592724-89593102	promoter	379
GCOM1	-0.3288	NM_001018090	chr15:57857706-57857966	intergenic
GDF10	-0.29	NM_004962	chr10:48432519-48432822	gene body
GDF6	-0.3814	NM_001001557	chr8:97165404-97168361	gene body
GDF6	-0.3228	NM_001001557	chr8:97156693-97157534	gene body
GDF6	-0.3077	NM_001001557	chr8:97173721-97174381	promoter
GDPD5	-0.218	NM_001351168	chr11:75165622-75165887	gene body
GFAP	-0.2839	NM_001131019	chr17:42988995-42989322	gene body
GFI1	-0.24	NM_001127216	chr1:92941899-92942168	gene body
GFOD1	-0.2714	NM_018988	chr6:13428193-13428640	gene body
GFRA2	-0.2892	NM_001495	chr8:21532636-21533143	intergenic
GGA3	-0.2178	NM_001291641	chr17:73252108-73252656	gene body
GGT5	-0.2778	NM_001099782	chr22:24642686-24642796	pre promoter	111
GGT5	-0.2538	NM_001099782	chr22:24638738-24639382	gene body
GIPC2	-0.269	NM_017655	chr1:78510931-78511468	promoter
GJA5	-0.3245	NM_005266	chr1:147245168-147245815	promoter	417
GLIPR2	-0.22	NM_001287010	chr9:36151706-36151965	gene body	260
GLRX	-0.2591	NM_001243659	chr5:95153944-95154501	gene body
GNA12	-0.3912	NM_001282440	chr7:2802279-2803115	promoter
GNG4	-0.2	NM_004485	chr1:235805722-235806041	gene body
GP5	-0.3017	NM_004488	chr3:194116596-194117451	gene body
GP9	-0.2111	NM_000174	chr3:128779467-128779897	promoter
GPATCH2	-0.2386	NM_001297754	chr1:217562098-217562525	intergenic
GPC6	-0.328	NM_005708	chr13:94977276-94977621	gene body
GPR146	-0.3054	NM_001303474	chr7:1094392-1095229	promoter
GPR68	-0.2714	NM_003485	chr14:91709708-91710028	gene body
GPR68	-0.2333	NM_001177676	chr14:91696151-91696634	intergenic
GPR78	-0.27	NR_045511	chr4:8527468-8527867	intergenic
GRAMD4	-0.2442	NM_015124	chr22:47009362-47009692	intergenic
GRAMD4	-0.2078	NM_015124	chr22:47070150-47070690	gene body
GRB10	-0.3711	NM_001350816	chr7:50721084-50721431	gene body	348
GREM2	-0.3415	NM_022469	chr1:240656257-240656736	gene body
GRIK3	-0.3718	NM_000831	chr1:37430653-37431033	gene body
GSE1	-0.3617	NM_001134473	chr16:85597276-85597592	intergenic
GSE1	-0.3307	NM_001134473	chr16:85585135-85585515	intergenic
GSE1	-0.2925	NM_001134473	chr16:85494177-85494473	intergenic
GSG1L	-0.3333	NM_001323900	chr16:27815517-27815909	gene body
GSG1L	-0.2594	NM_001323900	chr16:27956734-27957516	gene body
GSG1L	-0.2175	NM_001323900	chr16:28006495-28006836	gene body
GSTO2	-0.2044	NM_183239	chr10:106058865-106059301	gene body	437
GTDC1	-0.2975	NM_001354360	chr2:145130120-145130428	intergenic
GUCY1A1	-0.2727	NM_001130687	chr4:156520080-156520450	intergenic
GUCY1B2	-0.225	NR_003923	chr13:51640045-51640431	promoter
GYPC	-0.2412	NM_016815	chr2:127265066-127265599	intergenic
H1FX	-0.3	NM_006026	chr3:129065783-129066164	intergenic
HAND2-AS1	-0.3544	NR_136195	chr4:174457692-174458355	gene body	556
HAND2-AS1	-0.3383	NR_136195	chr4:174452401-174453390	gene body	191
HAND2-AS1	-0.3214	NR_136195	chr4:174461310-174461667	gene body
HCN2	-0.2845	NM_001194	chr19:610745-611364	gene body
HCST	-0.234	NM_014266	chr19:36393076-36393405	promoter
HDGFL1	-0.272	NM_138574	chr6:22576938-22577288	intergenic
HHIPL1	-0.2175	NM_001127258	chr14:100125397-100125682	gene body
HIC1	-0.3296	NM_006497	chr17:1960091-1960471	gene body
HIC1	-0.2438	NM_006497	chr17:1960850-1961493	gene body
HIVEP3	-0.332	NM_001127714	chr1:42357198-42357608	gene body	203
HIVEP3	-0.2357	NR_038261	chr1:42421416-42421698	gene body
HIVEP3	-0.235	NM_001127714	chr1:42204792-42205116	gene body
HMX1	-0.318	NM_018942	chr4:8870614-8870905	gene body
HMX1	-0.294	NM_018942	chr4:8871283-8871715	gene body
HMX1	-0.2371	NM_001306142	chr4:8867532-8867957	gene body
HNF1A	-0.23	NM_001306179	chr12:121418061-121418642	gene body
HNF4G	-0.2843	NM_001330561	chr8:76316175-76316584	pre pre promoter
HNRNPA3	-0.3422	NM_001330247	chr2:177903530-177903935	intergenic
HOXA6	-0.3956	NM_024014	chr7:27185235-27185539	gene body
HOXA7	-0.22	NM_006896	chr7:27195234-27195478	gene body
HOXA-AS3	-0.3431	NR_038832	chr7:27178496-27178999	promoter
HOXB6	-0.39	NM_018952	chr17:46679079-46679337	gene body
HOXC4	-0.3808	NM_014620	chr12:54432752-54433279	gene body
HOXC4	-0.375	NM_014620	chr12:54407994-54408443	pre pre promoter
HOXC4	-0.358	NM_014620	chr12:54433712-54434004	gene body
HOXC4	-0.2685	NM_014620	chr12:54423786-54424812	gene body
HOXC5	-0.3259	NM_018953	chr12:54428094-54428768	gene body
HOXC8	-0.2781	NM_022658	chr12:54398773-54399032	pre pre promoter
HOXD8	-0.3503	NM_001199747	chr2:176992874-176993529	promoter
HPCAL1	-0.27	NM_002149	chr2:10418765-10419069	intergenic	305
HPCAL1	-0.2265	NM_002149	chr2:10444777-10445125	gene body
HPCAL1	-0.2233	NM_001258357	chr2:10471076-10471391	gene body
HPCAL1	-0.2014	NM_001258357	chr2:10523039-10523229	gene body
HSPA12A	-0.3378	NM_001330164	chr10:118530815-118531183	gene body
HSPA12B	-0.2125	NM_001318322	chr20:3714171-3714545	gene body
HULC	-0.33	NR_004855	chr6:8830157-8830469	intergenic
HVCN1	-0.2196	NM_032369	chr12:111099175-111099764	gene body
IDO2	-0.3122	NM_194294	chr8:39797201-39797734	gene body
IDS	-0.2225	NM_001166550	chrX:148595410-148595952	intergenic
IFITM1	-0.2771	NM_003641	chr11:314085-314390	promoter	116
IFT140	-0.3226	NM_014714	chr16:1585588-1586220	gene body	213
IFT140	-0.3155	NM_014714	chr16:1593142-1593431	gene body
IFT140	-0.26	NM_014714	chr16:1584147-1584624	gene body
IGDCC4	-0.262	NM_020962	chr15:65701540-65701864	gene body
IGF2R	-0.27	NM_000876	chr6:160404245-160404549	gene body
IGSF21	-0.2107	NM_032880	chr1:18486943-18487421	gene body
IKZF1	-0.2982	NM_001220770	chr7:50424296-50424622	gene body
IL2RA	-0.228	NM_001308243	chr10:6107975-6108253	pre pre promoter
IL34	-0.222	NM_001172772	chr16:70656851-70657127	promoter
INHBA	-0.256	NM_002192	chr7:41834689-41834862	intergenic
INPP5D	-0.285	NM_005541	chr2:234074820-234074837	gene body
INPP5D	-0.2825	NM_005541	chr2:233926256-233927052	gene body
IQCA1L	-0.2143	NM_001304419	chr7:150904365-150904686	pre promoter
IQCE	-0.2091	NM_001287501	chr7:2648288-2648699	gene body
IQSEC1	-0.2673	NM_001134382	chr3:13050739-13051047	gene body
IQSEC1	-0.2669	NM_001134382	chr3:13056780-13057142	gene body
IQSEC1	-0.2165	NM_001134382	chr3:13137014-13137384	intergenic
IREB2	-0.2671	NM_001354994	chr15:78691449-78691738	intergenic
IRF5	-0.2225	NM_001098627	chr7:128580743-128581386	promoter
IRGC	-0.2838	NM_019612	chr19:44205100-44205622	intergenic
IRX1	-0.303	NM_024337	chr5:3599076-3599379	gene body
IRX1	-0.2668	NM_024337	chr5:3605818-3606435	intergenic
IRX1	-0.2122	NM_024337	chr5:3603507-3604003	post TES
ITGB1	-0.3644	NM_002211	chr10:33415035-33415298	intergenic
ITGB1	-0.2157	NM_002211	chr10:33362954-33363263	intergenic
ITPR3	-0.2533	NM_002224	chr6:33660473-33660775	gene body
JAK1	-0.2841	NM_001321854	chr1:65466873-65467170	gene body
JARID2	-0.4	NM_001267040	chr6:15266274-15266781	gene body
JARID2	-0.3007	NM_004973	chr6:15066800-15067546	intergenic
JCAD	-0.27	NM_001350022	chr10:30338011-30338275	gene body
JCAD	-0.2167	NM_001350022	chr10:30416047-30416354	intergenic
KANK4	-0.2554	NM_181712	chr1:62728842-62729393	gene body
KAZN	-0.339	NM_201628	chr1:15414887-15415609	gene body
KAZN	-0.271	NM_201628	chr1:15137186-15137907	gene body
KCCAT333	-0.202	NR_110014	chr7:17442497-17442885	gene body
KCNA4	-0.2629	NM_002233	chr11:30040723-30040945	pre pre promoter
KCNA4	-0.23	NM_002233	chr11:30039306-30039967	promoter
KCNA5	-0.2883	NM_002234	chr12:5190263-5190621	intergenic	359
KCNC1	-0.265	NM_004976	chr11:17786480-17786768	gene body
KCNK3	-0.2571	NM_002246	chr2:26895355-26895696	intergenic
KCNK9	-0.247	NM_001282534	chr8:140351416-140352035	intergenic
KCNN3	-0.264	NM_170782	chr1:154720162-154720274	gene body
KCNQ1	-0.2092	NM_181798	chr11:2762918-2763251	gene body
KCTD2	-0.225	NR_110835	chr17:73032808-73033092	gene body
KDM4B	-0.2784	NM_015015	chr19:5036785-5037468	gene body
KDM4C	-0.2814	NM_001146695	chr9:7246263-7246604	intergenic
KIAA0513	-0.2317	NM_014732	chr16:85084808-85085142	gene body
KL	-0.2667	NM_004795	chr13:33562843-33563198	intergenic
KLF16	-0.2967	NM_031918	chr19:1855809-1855927	gene body
KLF2	-0.3287	NM_016270	chr19:16452850-16453674	intergenic	825
KLHDC8A	-0.2394	NM_018203	chr1:205325739-205326425	promoter
KLHL26	-0.2694	NM_001345985	chr19:18759766-18760215	gene body	450
LAMA3	-0.2542	NM_001302996	chr18:21317864-21318402	gene body
LAMA4	-0.275	NM_002290	chr6:112508859-112509150	gene body
LAPTM5	-0.2377	NM_006762	chr1:31226665-31227130	gene body
LARGE1	-0.3283	NM_004737	chr22:33888592-33888889	gene body
LARGE1	-0.3075	NM_004737	chr22:34188990-34189540	gene body
LAT2	-0.2757	NM_014146	chr7:73631914-73632177	gene body
LAT2	-0.2575	NM_014146	chr7:73623679-73624224	promoter
LBH	-0.285	NM_030915	chr2:30489216-30489524	intergenic	310
LBR	-0.284	NM_194442	chr1:225617029-225617355	promoter
LBR	-0.2235	NM_194442	chr1:225671904-225672309	intergenic	97
LCA5	-0.3186	NM_001122769	chr6:80235535-80235900	gene body
LCOR	-0.3043	NM_001346516	chr10:98744794-98745144	gene body
LCOR	-0.2338	NM_001346516	chr10:98744252-98744691	gene body
LDLRAD4	-0.2633	NM_001276249	chr18:13614750-13615252	gene body
LFNG	-0.2297	NM_001166355	chr7:2548136-2548838	pre pre promoter
LHFPL3	-0.274	NM_199000	chr7:104461673-104462043	gene body
LIFR	-0.3057	NM_001127671	chr5:38473251-38473545	post TES
LIMD2	-0.315	NM_030576	chr17:61775293-61775729	gene body
LIMK1	-0.241	NM_001204426	chr7:73507152-73507427	promoter	276
LINC00112	-0.2765	NR_024028	chr21:43146282-43146542	intergenic	143
LINC00161	-0.225	NR_026552	chr21:29894573-29894915	intergenic
LINC00290	-0.3183	NR_033918	chr4:181558453-181558793	intergenic
LINC00297	-0.315	NR_046510	chr13:30476615-30476903	intergenic
LINC00299	-0.285	NR_034135	chr2:8302653-8303190	gene body
LINC00323	-0.3017	NR_024100	chr21:42474275-42474552	intergenic
LINC00332	-0.3533	NR_046870	chr13:40605413-40605715	intergenic
LINC00343	-0.2057	NR_046391	chr13:106561033-106561319	intergenic
LINC00358	-0.23	NR_046995	chr13:62493632-62494047	intergenic
LINC00400	-0.3913	NR_047013	chr13:43702320-43703335	gene body
LINC00424	-0.314	NR_047040	chr13:22472968-22473352	intergenic
LINC00443	-0.3178	NR_047026	chr13:107448235-107448570	intergenic
LINC00479	-0.28	NR_027272	chr21:43132840-43133137	gene body
LINC00494	-0.28	NR_026958	chr20:46859010-46859368	intergenic
LINC00494	-0.2709	NR_026958	chr20:47015109-47015751	intergenic
LINC00494	-0.235	NR_026958	chr20:47132826-47133205	intergenic
LINC00494	-0.2212	NR_026958	chr20:47059960-47060259	intergenic
LINC00494	-0.2152	NR_026958	chr20:47001720-47002014	intergenic
LINC00524	-0.3927	NR_126006	chr14:101831839-101832358	intergenic
LINC00570	-0.3475	NR_047499	chr2:11533830-11534100	promoter	101
LINC00583	-0.2537	NR_038194	chr9:13759011-13759262	intergenic
LINC00595	-0.2092	NR_073447	chr10:80180892-80181351	intergenic
LINC00602	-0.3686	NR_027284	chr6:166259608-166260322	intergenic
LINC00648	-0.368	NR_039996	chr14:48765000-48765321	intergenic
LINC00673	-0.2114	NR_137280	chr17:70428017-70428443	gene body
LINC00676	-0.264	NR_103846	chr13:110357302-110357921	intergenic
LINC00676	-0.2044	NR_103846	chr13:110380637-110380918	promoter
LINC00682	-0.2671	NR_104143	chr4:41876040-41876162	intergenic
LINC00682	-0.2167	NR_104143	chr4:41879651-41880349	post TES
LINC00703	-0.329	NR_108056	chr10:4493213-4493761	intergenic
LINC00703	-0.3167	NR_108056	chr10:4556726-4557127	intergenic
LINC00841	-0.3	NR_033846	chr10:44439410-44439987	gene body
LINC00877	-0.2586	NR_104116	chr3:72034332-72034743	intergenic
LINC00922	-0.32	NR_027755	chr16:65812984-65813495	intergenic
LINC00929	-0.2567	NR_038851	chr15:26348677-26348976	intergenic
LINC00930	-0.29	NR_021493	chr15:93136674-93137004	intergenic
LINC01020	-0.2083	NR_026994	chr5:5018672-5019116	intergenic
LINC01103	-0.2743	NR_110113	chr2:105186385-105186634	intergenic
LINC01104	-0.2494	NR_103730	chr2:100851627-100852041	gene body
LINC01107	-0.23	NR_037809	chr2:239402969-239403218	intergenic
LINC01114	-0.2495	NR_038231	chr2:105363437-105363772	gene body
LINC01114	-0.2029	NR_038231	chr2:105369054-105369357	gene body
LINC01158	-0.2673	NR_037883	chr2:105462245-105462889	gene body
LINC01197	-0.3822	NR_034095	chr15:95847522-95847975	gene body
LINC01197	-0.344	NR_034095	chr15:95830287-95830540	gene body
LINC01232	-0.3183	NR_110731	chr13:100116789-100117057	intergenic
LINC01232	-0.2253	NR_110731	chr13:100084980-100085418	intergenic
LINC01248	-0.2412	NR_110580	chr2:5375938-5376292	intergenic
LINC01254	-0.2575	NR_110775	chr18:10222649-10223156	intergenic
LINC01267	-0.3171	NR_110135	chr3:14412886-14413373	intergenic	174
LINC01276	-0.3144	NR_120347	chr6:41456328-41456762	intergenic
LINC01282	-0.2157	NR_110385	chrX:39278514-39278956	intergenic
LINC01299	-0.21	NR_033893	chr8:66367599-66367978	intergenic
LINC01304	-0.2433	NR_037881	chr2:4016776-4016939	gene body
LINC01331	-0.325	NR_126354	chr5:73729289-73730008	gene body
LINC01389	-0.2846	NR_126355	chr1:48173798-48175030	intergenic
LINC01389	-0.2328	NR_126355	chr1:47910923-47911581	intergenic
LINC01389	-0.2328	NR_126355	chr1:47911686-47911984	intergenic
LINC01399	-0.285	NR_126356	chr22:35533185-35533441	gene body
LINC01416	-0.385	NR_110755	chr18:53537596-53537959	intergenic
LINC01422	-0.3486	NR_110540	chr22:27348352-27348603	intergenic
LINC01441	-0.26	NR_110064	chr20:54259617-54259979	intergenic
LINC01479	-0.285	NR_120456	chr12:68351080-68351452	gene body
LINC01483	-0.2621	NR_109971	chr17:67577599-67577995	intergenic
LINC01484	-0.27	NR_108027	chr5:173141722-173142092	gene body
LINC01491	-0.315	NR_120336	chr15:48216853-48217165	intergenic
LINC01523	-0.2218	NR_109942	chr20:46602387-46602674	intergenic
LINC01532	-0.2178	NR_040036	chr19:29532395-29532536	intergenic
LINC01548	-0.375	NR_024102	chr21:34524264-34524514	intergenic
LINC01554	-0.2488	NR_026936	chr5:95178749-95179041	intergenic
LINC01565	-0.2025	NR_125802	chr3:128292560-128292927	gene body
LINC01571	-0.201	NR_110916	chr16:51790518-51790909	intergenic
LINC01581	-0.2088	NR_120320	chr15:94529238-94530036	gene body
LINC01630	-0.2271	NR_040075	chr18:48975319-48975622	gene body
LINC01638	-0.2014	NM_001350812	chr22:27607821-27608222	intergenic
LINC01640	-0.2507	NR_134617	chr22:33501415-33501843	pre pre promoter
LINC01654	-0.3	NR_125946	chr1:18348843-18349243	intergenic
LINC01671	-0.31	NR_131192	chr21:44010880-44011221	intergenic
LINC01711	-0.2925	NR_125359	chr20:57209471-57209864	promoter
LINC01713	-0.2133	NR_146909	chr20:6681536-6681870	intergenic
LINC01717	-0.23	NR_146914	chr1:208982861-208983336	intergenic
LINC01756	-0.242	NR_110758	chr1:29872697-29872980	intergenic
LINC01770	-0.3567	NR_125994	chr1:1367305-1367733	gene body
LINC01778	-0.2557	NR_146732	chr1:31271408-31271735	intergenic
LINC01798	-0.2745	NR_110156	chr2:66809958-66810954	gene body
LINC01819	-0.28	NR_110585	chr2:43254028-43254420	post TES
LINC01833	-0.2525	NR_147195	chr2:45159386-45159773	gene body
LINC01833	-0.2058	NR_147195	chr2:45166909-45167343	promoter
LINC01833	-0.204	NR_147195	chr2:45158181-45158702	gene body
LINC01852	-0.212	NR_147201	chr15:38422378-38422733	intergenic	356
LINC01915	-0.2855	NR_040033	chr18:22239955-22240315	gene body
LINC01928	-0.2983	NR_146901	chr18:11320716-11320995	intergenic
LINC01944	-0.2483	NR_146726	chr5:171999002-171999428	intergenic
LINC01951	-0.2911	NR_046113	chr5:174558304-174558607	intergenic
LINC01951	-0.2762	NR_046113	chr5:174408858-174409390	gene body
LINC01960	-0.2333	NR_136175	chr2:174889789-174890410	promoter	412
LINC01987	-0.2657	NR_104134	chr17:75653057-75653514	intergenic
LINC01992	-0.2718	NR_146896	chr17:26312110-26312634	gene body
LINC01993	-0.3283	NR_073178	chr17:76312680-76312968	intergenic
LINC01993	-0.2094	NR_073178	chr17:76254020-76254688	intergenic
LINC02011	-0.2257	NR_135245	chr3:14835162-14835441	intergenic
LINC02069	-0.3514	NR_110043	chr3:184475073-184475430	gene body
LINC02092	-0.257	NR_040020	chr17:71781846-71782133	promoter
LINC02112	-0.3529	NR_027112	chr5:9735181-9735561	gene body
LINC02114	-0.3111	NR_104619	chr5:4243604-4244198	intergenic
LINC02139	-0.2383	NR_033984	chr16:85169901-85170540	promoter
LINC02149	-0.292	NR_109944	chr5:15118128-15118378	intergenic
LINC02169	-0.2962	NR_126340	chr16:54268835-54269271	intergenic
LINC02177	-0.2788	NR_135195	chr16:9466947-9467389	gene body
LINC02181	-0.3474	NR_126008	chr16:86987436-86987815	intergenic
LINC02181	-0.3011	NR_126008	chr16:86992506-86992767	intergenic
LINC02181	-0.2906	NR_126008	chr16:87101320-87101681	intergenic	362
LINC02192	-0.33	NR_110649	chr16:47920301-47920570	gene body
LINC02202	-0.2206	NR_109890	chr5:158531043-158531238	gene body
LINC02205	-0.25	NR_146562	chr15:70611682-70612066	intergenic
LINC02205	-0.2467	NR_146562	chr15:70616626-70616934	intergenic
LINC02205	-0.226	NR_146562	chr15:70820526-70820859	intergenic
LINC02207	-0.29	NR_120321	chr15:94066886-94067220	intergenic
LINC02219	-0.2455	NR_105003	chr5:67382528-67382957	intergenic
LINC02227	-0.306	NR_109888	chr5:157700203-157700464	intergenic
LINC02227	-0.2875	NR_109888	chr5:157661644-157662090	intergenic
LINC02230	-0.3	NR_146627	chr5:72597515-72598088	intergenic
LINC02230	-0.2514	NR_146627	chr5:72596636-72596986	intergenic
LINC02230	-0.2458	NR_146627	chr5:72570541-72571076	intergenic
LINC02230	-0.2329	NR_146627	chr5:72602735-72603166	intergenic
LINC02236	-0.2029	NR_146281	chr5:6775040-6775726	intergenic
LINC02245	-0.2033	NR_036586	chr2:65173522-65173817	intergenic
LINC02268	-0.299	NR_125896	chr4:175132606-175133007	gene body
LINC02268	-0.299	NR_125896	chr4:175133101-175133413	gene body
LINC02325	-0.33	NR_110165	chr14:97825691-97825965	intergenic
LINC02375	-0.3414	NR_110057	chr12:127882700-127883101	intergenic
LINC02376	-0.264	NR_146537	chr12:127766828-127767147	gene body
LINC02381	-0.3116	NR_026656	chr12:54540069-54540487	intergenic
LINC02381	-0.2443	NR_026656	chr12:54536350-54536786	intergenic	51
LINC02389	-0.26	NR_033988	chr12:65337440-65337855	gene body
LINC02411	-0.27	NR_120451	chr12:128044363-128044681	intergenic
LINC02443	-0.2345	NR_120477	chr12:5310930-5311272	intergenic
LINC02518	-0.35	NR_149098	chr6:113442105-113442434	intergenic
LINC02520	-0.2162	NR_126057	chr6:37504524-37505173	post TES
LINC02580	-0.2933	NR_151714	chr2:43361101-43361404	intergenic
LINC-PINT	-0.3	NR_109855	chr7:130645353-130646030	gene body	201
LITAF	-0.2	NM_004862	chr16:11654736-11655052	gene body
LMO2	-0.2518	NM_005574	chr11:33928964-33929381	intergenic
LMTK2	-0.2412	NM_014916	chr7:97761012-97761600	gene body
LMX1B	-0.2669	NM_001174146	chr9:129436187-129437202	gene body
LMX1B	-0.22	NM_001174146	chr9:129428058-129428319	gene body
LOC100128988	-0.2086	NR_145524	chr20:39489199-39489482	intergenic
LOC100129603	-0.36	NR_126024	chr7:3173771-3174033	intergenic
LOC100130298	-0.3533	NR_034003	chr8:61973943-61974254	intergenic
LOC100130417	-0.2618	NR_026874	chr1:852859-853189	gene body
LOC100132215	-0.3125	NR_027069	chr2:63274288-63274785	promoter
LOC100288254	-0.2086	NR_130933	chr5:171712530-171712909	promoter
LOC100505585	-0.295	NR_135626	chr19:42440624-42440979	intergenic
LOC100506403	-0.28	NR_073512	chr21:36936381-36936638	gene body	201
LOC100506679	-0.2162	NR_125362	chr22:43432330-43432593	pre promoter
LOC100506691	-0.2617	NR_135044	chr12:122502991-122503423	gene body
LOC100507006	-0.349	NR_120420	chr2:64511178-64511497	intergenic
LOC100507144	-0.29	NR_120528	chr11:35066715-35067028	intergenic
LOC100507351	-0.2956	NR_040050	chr17:75606504-75606799	intergenic
LOC101927040	-0.3522	NR_110954	chr8:80730737-80731143	gene body
LOC101927143	-0.324	NR_110669	chr1:224398111-224398398	gene body
LOC101927421	-0.228	NR_109882	chr5:124283947-124284237	intergenic
LOC101927640	-0.336	NR_121193	chr6:112590340-112590663	gene body	201
LOC101927851	-0.26	NR_125945	chr1:235114547-235115245	intergenic	700
LOC101927851	-0.2023	NR_125945	chr1:235090966-235091607	post TES	435
LOC101927881	-0.205	NR_110278	chr2:129511766-129512055	intergenic
LOC101928279	-0.3317	NR_125892	chr4:4754346-4754979	intergenic
LOC101928279	-0.3153	NR_125892	chr4:4765002-4765388	gene body
LOC101928651	-0.2055	NR_109910	chr5:60993642-60994173	promoter
LOC101928737	-0.2084	NR_110943	chr16:87541171-87541581	gene body
LOC101928782	-0.222	NR_110836	chr7:131670769-131671093	intergenic
LOC101928807	-0.2173	NR_134565	chr7:131798886-131799361	intergenic
LOC101929011	-0.3514	NR_135069	chr11:116453025-116453657	intergenic
LOC101929011	-0.268	NR_135069	chr11:116429264-116429540	intergenic
LOC101929217	-0.264	NR_105004	chr8:49532923-49533327	promoter
LOC101929340	-0.3692	NR_120577	chr11:124629121-124629734	promoter
LOC101929411	-0.255	NR_135549	chr3:101809279-101809833	intergenic
LOC101929457	-0.2668	NR_135692	chr15:77861410-77862362	intergenic
LOC101929470	-0.385	NR_125817	chr8:29685577-29686206	promoter
LOC101929488	-0.29	NR_125818	chr8:58303501-58303750	intergenic
LOC101929541	-0.304	NR_125984	chr1:212415737-212415992	gene body
LOC101929705	-0.3	NR_125864	chr6:43992294-43992581	gene body
LOC101929710	-0.235	NR_130776	chr5:95619196-95619487	gene body
LOC101929882	-0.3321	NR_135558	chr2:10169111-10169674	intergenic
LOC102723729	-0.2014	NR_125824	chr8:41425181-41425602	gene body
LOC102724152	-0.35	NR_134620	chr6:164088532-164088840	gene body
LOC102724710	-0.336	NR_125827	chr8:93537057-93537337	intergenic
LOC105370401	-0.2682	NR_148364	chr14:22748886-22749629	intergenic
LOC105370619	-0.3104	NR_135274	chr14:90999790-91000919	intergenic
LOC105370619	-0.2733	NR_135274	chr14:91002617-91002930	intergenic
LOC105370619	-0.2593	NR_135274	chr14:90975042-90975417	intergenic
LOC105374060	-0.246	NR_135547	chr3:118377082-118377384	gene body
LOC105379152	-0.3275	NR_146771	chr5:122422213-122422514	gene body
LOC158434	-0.3494	NR_132344	chr9:98931718-98932057	intergenic
LOC284898	-0.317	NM_001318329	chr22:27399320-27399651	intergenic
LOC340090	-0.2778	NR_134291	chr5:72526204-72526378	intergenic
LOC340090	-0.2452	NR_134291	chr5:72528579-72529008	intergenic
LOC374443	-0.2929	NR_046450	chr12:9803131-9803645	gene body
LOC442497	-0.2518	NR_033960	chr7:421562-422014	gene body
LOC494127	-0.2357	NR_036691	chr9:89701139-89701460	promoter
LOC648987	-0.2373	NR_104650	chr5:43019510-43020279	promoter
LOC648987	-0.2216	NR_034085	chr5:43009205-43009789	intergenic	585
LOC728327	-0.239	NR_148990	chr10:130841227-130841773	intergenic
LOC728327	-0.216	NR_148990	chr10:130681437-130681709	intergenic
LOC730668	-0.3114	NR_027240	chr22:46392238-46392541	intergenic
LOC93463	-0.2442	NR_135202	chr2:237897567-237898131	intergenic
LOC93463	-0.235	NR_135202	chr2:237849787-237850141	intergenic
LPIN2	-0.2122	NM_014646	chr18:2972305-2972716	gene body
LRMDA	-0.253	NM_032024	chr10:78213838-78214386	gene body
LRMDA	-0.244	NM_001305581	chr10:77383443-77383715	gene body
LRMDA	-0.23	NM_032024	chr10:78011443-78011726	gene body
LRMP	-0.2457	NM_006152	chr12:25207555-25207878	gene body
LRRC10B	-0.3489	NM_001145077	chr11:61278706-61279001	post TES
LRRC32	-0.3886	NM_005512	chr11:76313425-76313725	intergenic
LRRC38	-0.3086	NM_001010847	chr1:13848494-13848816	intergenic
LRRC75A	-0.205	NM_001113567	chr17:16377473-16378029	gene body
LRRN1	-0.312	NM_001324189	chr3:3703579-3703840	intergenic
LRRN1	-0.2625	NM_001324189	chr3:3621843-3622112	intergenic
LSM4	-0.273	NM_001252129	chr19:18413863-18414166	intergenic	304
LSP1	-0.245	NM_002339	chr11:1874291-1874679	promoter
LTB4R	-0.23	NM_181657	chr14:24782354-24782618	promoter
LTBP4	-0.2664	NM_003573	chr19:41119699-41120240	gene body
LTBP4	-0.2513	NM_003573	chr19:41120500-41120901	gene body
LXN	-0.2712	NM_020169	chr3:158389517-158389937	gene body
LZTS1	-0.2762	NM_021020	chr8:20120911-20121214	intergenic
LZTS1-AS1	-0.2443	NR_047509	chr8:20126744-20127093	intergenic	57
LZTS3	-0.3376	NM_001282533	chr20:3145986-3146398	gene body
M1AP	-0.2717	NM_138804	chr2:74800852-74801223	gene body
MACROD1	-0.2525	NM_014067	chr11:63766545-63766787	gene body
MAD1L1	-0.2626	NM_001304524	chr7:2152349-2152871	gene body
MAD1L1	-0.2242	NM_001304525	chr7:1979895-1980448	promoter
MAF	-0.2139	NM_001031804	chr16:79463464-79464271	intergenic
MAFB	-0.3168	NM_005461	chr20:39319539-39321465	pre promoter
MAFB	-0.2147	NM_005461	chr20:39312429-39312807	post TES
MAGI2	-0.2745	NM_001301128	chr7:77711482-77712063	gene body
MAML3	-0.228	NM_018717	chr4:140685585-140686029	gene body	445
MAN1C1	-0.3262	NM_020379	chr1:25980129-25980429	gene body
MAP1LC3B2	-0.3223	NM_001085481	chr12:116996870-116997143	promoter
MAP4K4	-0.2475	NM_145686	chr2:102235563-102235890	intergenic
MAPK13	-0.3911	NM_002754	chr6:36099265-36099719	gene body
MAPKAPK2	-0.2243	NM_032960	chr1:206887333-206887709	gene body	110
MATN2	-0.2457	NM_001317748	chr8:99023699-99024020	gene body
MBL2	-0.3113	NM_000242	chr10:54711643-54712058	intergenic
MBOAT1	-0.25	NM_001080480	chr6:20206181-20206434	gene body
MCIDAS	-0.2717	NM_001190787	chr5:54525346-54525613	pre pre promoter
MED12L	-0.215	NM_053002	chr3:150994463-150994746	gene body
MED9	-0.2067	NM_018019	chr17:17323629-17324177	intergenic
MEOX1	-0.2018	NM_001040002	chr17:41733750-41734002	gene body
MERTK	-0.2414	NM_006343	chr2:112715454-112715961	gene body
MEX3A	-0.2264	NM_001093725	chr1:156046250-156046621	gene body
MEX3C	-0.2425	NM_016626	chr18:48680373-48680488	intergenic
MFNG	-0.3214	NM_001166343	chr22:37881332-37882114	gene body
MFSD12	-0.2467	NM_001287529	chr19:3552776-3553402	gene body
MGAT3	-0.3217	NM_002409	chr22:39867706-39867982	gene body
MGRN1	-0.3135	NM_001142289	chr16:4729707-4730155	gene body
MICALL2	-0.3021	NM_182924	chr7:1420998-1421160	intergenic
MIR100HG	-0.2779	NR_137179	chr11:122312185-122312248	intergenic
MIR10B	-0.386	NR_029609	chr2:177012640-177013431	pre promoter
MIR1246	-0.2336	NR_031648	chr2:177355851-177356376	intergenic
MIR138-1	-0.3433	NR_029700	chr3:43960585-43960852	intergenic
MIR138-1	-0.2483	NR_029700	chr3:44118668-44118925	intergenic
MIR3649	-0.2717	NR_037422	chr12:1778048-1778379	intergenic
MIR3681HG	-0.328	NR_110198	chr2:12197748-12198007	gene body
MIR3924	-0.2645	NR_037490	chr10:59096061-59096323	intergenic
MIR422A	-0.2983	NR_029944	chr15:64189032-64189290	intergenic
MIR4277	-0.2867	NR_036240	chr5:1748400-1748700	intergenic
MIR4289	-0.2267	NR_036252	chr9:91361874-91362205	pre promoter
MIR4300HG	-0.278	NR_120571	chr11:82213157-82213446	intergenic
MIR4417	-0.2321	NR_039612	chr1:5742939-5743317	intergenic
MIR4422	-0.3342	NR_039618	chr1:55753942-55754204	intergenic
MIR4432HG	-0.262	NR_132991	chr2:60525165-60525636	intergenic
MIR4432HG	-0.222	NR_132992	chr2:60636724-60637214	intergenic
MIR4513	-0.3277	NR_039738	chr15:75081115-75081515	promoter
MIR4532	-0.2475	NR_039757	chr20:56482366-56482889	intergenic
MIR4675	-0.23	NR_039822	chr10:20933481-20933716	intergenic
MIR4709	-0.2067	NR_039858	chr14:74926635-74926979	intergenic
MIR5093	-0.3162	NR_049816	chr16:85430113-85430515	intergenic	288
MIR5093	-0.2943	NR_049816	chr16:85411865-85412166	intergenic
MIR548AU	-0.2133	NR_049853	chr2:108024930-108025285	intergenic
MIR6073	-0.21	NR_106721	chr11:15914332-15914689	intergenic
MIR6131	-0.276	NR_106747	chr5:10489823-10490493	intergenic
MIR623	-0.2086	NR_030353	chr13:100058989-100058990	intergenic
MIR6720	-0.236	NR_106778	chr6:1414861-1415110	intergenic
MIR6876	-0.338	NR_106936	chr8:25202910-25203196	promoter
MIR7706	-0.22	NR_106993	chr15:85859437-85859769	intergenic
MIR96	-0.2956	NR_029512	chr7:129417083-129417354	pre pre promoter
MIRLET7B	-0.2325	NR_029479	chr22:46525467-46525633	intergenic
MKL1	-0.2342	NM_001282660	chr22:40859224-40859671	promoter
MLNR	-0.316	NM_001507	chr13:49793106-49793395	pre promoter
MOB3A	-0.263	NM_130807	chr19:2094386-2094853	gene body
MOGAT2	-0.245	NM_025098	chr11:75432711-75433066	gene body
MPPED2	-0.2838	NM_001145399	chr11:30762644-30762978	intergenic
MPRIP	-0.3091	NM_015134	chr17:16954905-16955498	gene body	594
MPRIP	-0.2961	NM_015134	chr17:16949023-16949592	gene body	570
MPRIP	-0.2961	NM_015134	chr17:16949949-16950606	gene body
MPRIP	-0.2786	NM_015134	chr17:17013157-17013520	gene body	364
MPRIP	-0.274	NM_015134	chr17:16984733-16985638	gene body
MSC	-0.2167	NM_005098	chr8:72754069-72754329	gene body
MSR1	-0.2817	NM_138715	chr8:16151773-16152119	intergenic
MSX1	-0.2724	NM_002448	chr4:4863691-4864531	gene body
MSX1	-0.2044	NM_002448	chr4:4875026-4875645	intergenic
MSX2	-0.2183	NM_002449	chr5:174000608-174000893	intergenic
MTSS1	-0.2656	NM_001282971	chr8:125641835-125642239	gene body
MTURN	-0.2779	NM_152793	chr7:30208507-30209211	intergenic
MX2	-0.2233	NM_002463	chr21:42733729-42734300	promoter
MXI1	-0.3062	NM_130439	chr10:111916646-111916928	intergenic
MYC	-0.3114	NM_001354870	chr8:128751132-128751746	gene body
MYCNUT	-0.2342	NR_125783	chr2:15958236-15958901	intergenic
MYCNUT	-0.2143	NR_125783	chr2:15949157-15949446	intergenic
MYH9	-0.3229	NM_002473	chr22:36815121-36815501	intergenic
MYL10	-0.21	NM_138403	chr7:101335174-101335434	intergenic
MYO9B	-0.2229	NM_004145	chr19:17295131-17295473	gene body
MYOF	-0.3	NM_133337	chr10:95173143-95173524	gene body
MYT1L	-0.3989	NM_001329846	chr2:1794460-1794858	gene body
NAB1	-0.266	NM_001321314	chr2:191583077-191583453	intergenic
NANOS3	-0.2625	NR_146095	chr19:13972122-13972378	promoter	257
NBDY	-0.2245	NM_001348129	chrX:56791635-56792028	gene body
NCR2	-0.2175	NM_001199509	chr6:41371488-41371945	intergenic
NDRG1	-0.2	NM_001135242	chr8:134282033-134282454	gene body
NDUFA8	-0.2246	NM_001318195	chr9:124906002-124906575	gene body
NECTIN2	-0.27	NM_002856	chr19:45373365-45373660	gene body
NEK6	-0.2877	NM_014397	chr9:127048274-127049094	gene body	821
NEK6	-0.229	NM_001166167	chr9:126964848-126965572	intergenic
NES	-0.338	NM_006617	chr1:156632145-156632503	intergenic	359
NEUROD2	-0.2217	NM_006160	chr17:37757854-37758149	post TES
NFAT5	-0.2871	NM_173214	chr16:69597924-69598326	pre promoter
NFATC2	-0.2983	NM_012340	chr20:50114754-50115101	gene body
NFIB	-0.2782	NM_001190738	chr9:14345080-14345637	gene body	121
NFIB	-0.235	NM_005596	chr9:14156210-14156611	gene body
NFKBIA	-0.32	NM_020529	chr14:35843554-35843837	intergenic
NGF	-0.2585	NM_002506	chr1:115881204-115881504	promoter
NGF	-0.2243	NM_002506	chr1:115999450-115999774	intergenic
NHSL2	-0.236	NM_001013627	chrX:71320743-71321047	gene body
NKX1-1	-0.2248	NM_001290079	chr4:1492260-1492838	intergenic
NKX2-5	-0.254	NM_004387	chr5:172658489-172659269	gene body
NKX2-5	-0.25	NM_004387	chr5:172656913-172657517	post TES
NKX3-1	-0.25	NM_006167	chr8:23538763-23539104	gene body
NKX3-2	-0.222	NM_001189	chr4:13544905-13545386	gene body
NKX6-1	-0.3646	NM_006168	chr4:85401681-85402800	intergenic
NKX6-1	-0.3531	NM_006168	chr4:85414752-85415009	gene body
NKX6-1	-0.3184	NM_006168	chr4:85417018-85417369	gene body
NKX6-1	-0.3184	NM_006168	chr4:85417670-85418202	gene body
NKX6-1	-0.2225	NM_006168	chr4:85414166-85414709	gene body
NMT2	-0.31	NM_001308295	chr10:15237657-15238060	intergenic
NMUR1	-0.2092	NM_006056	chr2:232419293-232419748	intergenic
NOSIP	-0.2306	NM_015953	chr19:50058103-50058465	post TES
NPAS2	-0.225	NM_002518	chr2:101416039-101416307	intergenic
NPVF	-0.2714	NM_022150	chr7:25398806-25399060	intergenic
NR2E1	-0.2682	NM_001286102	chr6:108492606-108492911	gene body
NR2F2	-0.3496	NM_001145157	chr15:96887418-96888432	intergenic	633
NR2F2	-0.3463	NM_001145157	chr15:96894551-96895725	intergenic
NR2F2	-0.3388	NM_001145157	chr15:96896733-96897024	intergenic
NR2F2	-0.324	NM_001145157	chr15:96898457-96898736	intergenic	280
NR2F2	-0.2764	NM_001145157	chr15:96877421-96877791	gene body
NR2F2	-0.2678	NM_001145157	chr15:96895857-96896186	intergenic
NR2F2-AS1	-0.34	NR_125738	chr15:96710126-96710358	gene body
NR3C1	-0.3775	NM_001018077	chr5:142814450-142814969	promoter
NR5A2	-0.2817	NM_003822	chr1:200007440-200007676	gene body
NRG2	-0.2812	NM_004883	chr5:139282866-139283139	gene body
NRL	-0.233	NM_001354769	chr14:24564487-24565011	promoter	314
NRXN1	-0.292	NM_001320156	chr2:50072795-50073166	intergenic
NRXN1	-0.284	NM_001320156	chr2:49865075-49865401	intergenic
NSG2	-0.2833	NM_015980	chr5:173617173-173617503	intergenic
NSMCE1	-0.2825	NM_145080	chr16:27246880-27247178	gene body	299
NT5DC4	-0.27	NM_001350494	chr2:113485546-113485965	gene body
NT5M	-0.2664	NM_020201	chr17:17208385-17208855	gene body
NTN1	-0.2836	NM_004822	chr17:8907654-8908391	intergenic
NTRK3	-0.202	NM_002530	chr15:88451489-88451770	gene body
NUDT5	-0.21	NM_001321647	chr10:12223358-12223612	gene body
NXT1	-0.232	NM_013248	chr20:23328175-23328559	pre pre promoter	385
OAS2	-0.3012	NM_002535	chr12:113416637-113417011	gene body	212
OLIG3	-0.2738	NM_175747	chr6:137812734-137813209	post TES
ONECUT1	-0.2364	NM_004498	chr15:53091847-53092520	intergenic
OPRM1	-0.266	NM_001145280	chr6:154281177-154281466	intergenic
OR7E12P	-0.2825	NR_044999	chr11:3476752-3477131	intergenic
OSBP2	-0.2562	NM_030758	chr22:31275127-31275461	gene body
OSTM1-AS1	-0.264	NR_145458	chr6:108442751-108443160	pre promoter
OTOL1	-0.246	NM_001080440	chr3:161747694-161748106	intergenic
PACSIN2	-0.314	NM_007229	chr22:43291144-43291679	gene body	536
PARD3	-0.268	NM_001184785	chr10:35010099-35010370	gene body
PARVB	-0.2307	NM_001243385	chr22:44464723-44465059	promoter
PARVG	-0.2483	NM_001137605	chr22:44577590-44578177	gene body
PAX2	-0.2408	NM_001304569	chr10:102496500-102497168	gene body
PAX7	-0.2577	NM_002584	chr1:19050083-19050588	gene body
PAX7	-0.2425	NM_002584	chr1:19010985-19011243	gene body
PAX7	-0.22	NM_002584	chr1:18987965-18988229	gene body
PAX9	-0.318	NM_006194	chr14:37135276-37135528	gene body
PCAT29	-0.3	NR_126438	chr15:69959182-69959554	gene body
PDCL	-0.2217	NM_005388	chr9:125578483-125578747	post TES
PDE9A	-0.2875	NM_002606	chr21:44104258-44104556	gene body
PDE9A	-0.212	NM_002606	chr21:44144391-44144705	gene body
PDGFA	-0.3083	NM_002607	chr7:508625-509056	intergenic
PDGFA	-0.3083	NM_002607	chr7:509233-509275	intergenic
PDGFB	-0.3245	NM_002608	chr22:39630153-39630563	gene body
PDGFB	-0.2767	NM_002608	chr22:39646070-39646560	intergenic
PDZD2	-0.32	NM_178140	chr5:31614743-31615139	intergenic
PEMT	-0.32	NM_148172	chr17:17484106-17484539	gene body
PFDN4	-0.2943	NM_002623	chr20:52853839-52854295	intergenic
PGF	-0.2525	NM_002632	chr14:75440072-75440358	intergenic
PGS1	-0.31	NM_024419	chr17:76382179-76382713	gene body	535
PGS1	-0.3043	NM_024419	chr17:76407271-76407529	gene body
PHF21B	-0.2514	NM_001284296	chr22:45329804-45329968	gene body
PHLDA1	-0.3218	NM_007350	chr12:76426464-76426743	promoter	280
PIEZO2	-0.2093	NM_022068	chr18:11147000-11147732	gene body
PIK3CD	-0.2231	NM_005026	chr1:9689953-9690346	intergenic
PIK3R5	-0.2543	NM_001251852	chr17:8802474-8802864	gene body
PITPNC1	-0.2915	NM_012417	chr17:65437235-65437723	gene body
PITPNM3	-0.2556	NM_031220	chr17:6451848-6452167	gene body
PLA2G2A	-0.2444	NM_001161729	chr1:20294388-20294681	intergenic
PLA2G2C	-0.29	NM_001316722	chr1:20491272-20491534	gene body
PLA2G5	-0.2813	NM_000929	chr1:20407615-20407780	gene body
PLAT	-0.2745	NM_001319189	chr8:42072654-42073319	intergenic
PLAT	-0.2592	NM_001319189	chr8:42037293-42037630	gene body
PLAU	-0.3667	NM_001319191	chr10:75668602-75668854	pre pre promoter	253
PLCG2	-0.2409	NM_002661	chr16:81789509-81789905	intergenic
PLCL2	-0.2357	NM_001144382	chr3:16883861-16884117	intergenic
PLEKHA2	-0.2385	NM_021623	chr8:38757725-38758052	promoter
PLEKHG1	-0.2425	NM_001329805	chr6:150867815-150868179	intergenic
PLEKHG1	-0.2288	NM_001329805	chr6:150894322-150894888	intergenic
PLEKHG5	-0.2555	NM_198681	chr1:6569477-6569750	gene body
PLEKHO2	-0.385	NM_025201	chr15:65135544-65135935	gene body	336
PLVAP	-0.271	NM_031310	chr19:17462355-17462424	gene body
PLXNA2	-0.2858	NM_025179	chr1:208619449-208619978	intergenic
PLXNA4	-0.31	NM_181775	chr7:132255137-132255445	gene body
PLXNA4	-0.31	NM_181775	chr7:132257618-132258523	gene body
PLXNA4	-0.2433	NM_181775	chr7:132258610-132259222	gene body
PLXNA4	-0.208	NM_020911	chr7:132160530-132160789	gene body
PLXND1	-0.3329	NM_015103	chr3:129327212-129327517	pre promoter	306
PLXND1	-0.3088	NM_015103	chr3:129312482-129312953	gene body	319
PLXND1	-0.274	NM_015103	chr3:129322587-129323054	gene body	468
PLXND1	-0.2668	NM_015103	chr3:129337379-129337929	intergenic
PMCH	-0.31	NM_002674	chr12:102698530-102699198	intergenic
POC1A	-0.3257	NM_001161580	chr3:52122512-52122938	gene body	427
PODXL	-0.2092	NM_005397	chr7:131239972-131240439	gene body
POMGNT2	-0.2688	NM_032806	chr3:43194261-43194596	intergenic
POU6F1	-0.2983	NM_001351088	chr12:51616245-51616610	pre pre promoter
PP2D1	-0.237	NM_001252657	chr3:20029530-20030125	gene body
PPARD	-0.2014	NM_006238	chr6:35386087-35386234	gene body
PPARGC1A	-0.278	NM_001330752	chr4:24450699-24450974	gene body
PPFIBP1	-0.3875	NM_001198915	chr12:27761928-27762313	gene body	386
PPP1R21	-0.2633	NM_001193475	chr2:48642431-48642748	intergenic
PPP1R2P2	-0.2282	NR_144547	chr21:37304498-37305155	intergenic
PPP2R2C	-0.3509	NM_181876	chr4:6339659-6340052	gene body
PPP2R2C	-0.3147	NM_020416	chr4:6404645-6405090	gene body
PPP2R2C	-0.2867	NM_020416	chr4:6421576-6421947	gene body
PPP2R2C	-0.271	NM_181876	chr4:6381418-6382266	gene body
PPP2R2C	-0.2619	NM_181876	chr4:6371782-6372427	gene body
PRDM16	-0.2788	NM_022114	chr1:3164510-3164830	gene body
PRDM16	-0.2274	NM_022114	chr1:3163984-3164307	gene body
PREX1	-0.2814	NM_020820	chr20:47386002-47386446	gene body
PREX1	-0.2075	NM_020820	chr20:47284808-47285081	gene body	82
PRKAR1B	-0.2371	NM_001164759	chr7:708253-708606	gene body	348
PRKAR1B	-0.2268	NM_001164759	chr7:623707-624082	gene body
PRKCA	-0.2792	NM_002737	chr17:64786876-64787013	gene body
PRKCH	-0.334	NM_006255	chr14:61793473-61793840	gene body
PRKCZ	-0.2021	NM_001242874	chr1:2080246-2080577	gene body
PRKRIP1	-0.2088	NM_024653	chr7:102066380-102067071	gene body
PRMT7	-0.2057	NM_001351144	chr16:68390532-68390807	gene body
PROCR	-0.2264	NM_006404	chr20:33761388-33762066	gene body
PRR25	-0.3213	NM_001013638	chr16:892254-892526	intergenic
PRR5	-0.2275	NM_015366	chr22:45124774-45125164	gene body
PRRX1	-0.2983	NM_022716	chr1:170634713-170635830	gene body
PRRX1	-0.2961	NM_022716	chr1:170635861-170636362	gene body
PRRX1	-0.278	NM_022716	chr1:170637723-170639726	gene body
PRRX1	-0.278	NM_022716	chr1:170639873-170640387	gene body
PRX	-0.2218	NM_181882	chr19:40922979-40923248	pre pre promoter
PSMA6	-0.3484	NM_002791	chr14:35805631-35806705	intergenic	1075
PTCH1	-0.3114	NM_001083602	chr9:98428857-98429303	intergenic
PTER	-0.294	NM_001261837	chr10:16483079-16483440	gene body
PTGER2	-0.384	NM_000956	chr14:52779687-52780357	promoter
PTGER4	-0.29	NM_000958	chr5:40682145-40682549	gene body
PTGES	-0.2736	NM_004878	chr9:132524927-132525226	intergenic
PTGIS	-0.348	NM_000961	chr20:48121918-48122179	gene body
PTK2	-0.2953	NM_001352699	chr8:142046238-142046558	intergenic
PTK2	-0.2522	NM_001352746	chr8:142015161-142015631	pre pre promoter
PTPN14	-0.232	NM_005401	chr1:214537492-214537856	gene body
PTPN6	-0.2564	NM_080549	chr12:7067602-7068170	gene body
PTPRD	-0.3683	NM_002839	chr9:10439068-10439336	gene body
PTPRE	-0.2267	NM_006504	chr10:129781883-129782215	gene body
PTPRE	-0.2073	NM_006504	chr10:129861770-129862801	gene body	1032
PTPRG	-0.2629	NM_002841	chr3:61668523-61668970	gene body	448
PTPRO	-0.2464	NM_002848	chr12:15569284-15569551	gene body
PTPRT	-0.264	NM_007050	chr20:41725688-41725962	gene body
PUDP	-0.22	NM_012080	chrX:7051356-7051579	gene body
R3HCC1	-0.35	NM_001136108	chr8:23144745-23144983	promoter
RAB11FIP4	-0.2279	NM_032932	chr17:29760312-29760888	gene body
RAB17	-0.201	NM_022449	chr2:238512203-238512475	intergenic	273
RAB28	-0.29	NM_001017979	chr4:13175734-13176028	intergenic
RAB31	-0.2275	NM_006868	chr18:9742115-9742363	gene body	249
RAI1	-0.2141	NM_030665	chr17:17588904-17589539	gene body
RALGDS	-0.2469	NM_001271776	chr9:135988749-135989150	gene body	402
RAP1B	-0.2831	NM_001251918	chr12:69006860-69007244	gene body
RAPGEF1	-0.2118	NM_001304275	chr9:134604763-134605346	gene body
RAPGEF5	-0.2633	NM_012294	chr7:22243275-22243578	gene body
RASD2	-0.3289	NM_014310	chr22:35877025-35877350	intergenic
RASGRF1	-0.234	NM_001145648	chr15:79275191-79275464	gene body
RASIP1	-0.2716	NM_017805	chr19:49243264-49244066	promoter
RASSF2	-0.2427	NM_170774	chr20:4795362-4795620	promoter
RBFOX1	-0.29	NM_145891	chr16:7696229-7696694	gene body
RBM20	-0.289	NM_001134363	chr10:112402637-112403280	promoter	281
RCOR3	-0.2386	NM_001350070	chr1:211402331-211402614	intergenic
REELD1	-0.271	NM_001354631	chr4:147164525-147164894	intergenic	370
REG3G	-0.2417	NM_001270040	chr2:79281975-79282353	intergenic
REV1	-0.3062	NM_016316	chr2:100145967-100146300	intergenic
RFX2	-0.2933	NM_134433	chr19:6062269-6062548	gene body	280
RFX4	-0.3361	NM_213594	chr12:106978694-106979255	gene body
RFX8	-0.2043	NM_001145664	chr2:102091382-102091728	promoter
RGMA	-0.2207	NM_020211	chr15:93652589-93652844	intergenic
RGS10	-0.2214	NM_002925	chr10:121295974-121296274	promoter
RGS12	-0.27	NM_198229	chr4:3387219-3387493	gene body
RGS6	-0.3033	NM_001204419	chr14:72910599-72910937	gene body
RHBDF2	-0.2815	NM_024599	chr17:74489137-74489664	gene body
RHOB	-0.2715	NM_004040	chr2:20619254-20619765	intergenic	512
RIN2	-0.205	NM_001242581	chr20:19895800-19896341	gene body
RINL	-0.3	NM_198445	chr19:39368781-39369067	promoter
RIPOR2	-0.2729	NM_014722	chr6:24909584-24910250	gene body
RIPOR3	-0.2912	NM_001290268	chr20:49308491-49308703	promoter
RIPOR3	-0.2369	NM_001290268	chr20:49307440-49307699	gene body
RIPOR3	-0.2029	NM_001290268	chr20:49306638-49306920	gene body
RNF126	-0.3189	NM_194460	chr19:667904-668168	pre pre promoter
RNF213	-0.2181	NM_001256071	chr17:78237286-78238392	gene body
RNF4	-0.292	NM_001185010	chr4:2486970-2487315	gene body
RNLS	-0.2525	NM_001031709	chr10:90015825-90016234	intergenic
ROR2	-0.2187	NM_001318204	chr9:94660858-94661439	gene body
RPEL1	-0.2057	NM_001143909	chr10:104984594-104984981	intergenic
RPS24	-0.3017	NM_001026	chr10:79875133-79875569	intergenic
RUNX1	-0.2911	NM_001122607	chr21:36237795-36238167	gene body
RUNX3	-0.2482	NM_004350	chr1:25254094-25254745	gene body
RXFP2	-0.2671	NM_001166058	chr13:32330429-32330831	gene body
RXRA	-0.2844	NM_001291920	chr9:137283739-137284001	gene body
RXRA	-0.2711	NM_002957	chr9:137264797-137265067	gene body
RXRA	-0.2429	NM_001291920	chr9:137287889-137288354	gene body
RYBP	-0.3817	NM_012234	chr3:72359675-72359975	intergenic
RYR3	-0.3489	NM_001243996	chr15:33741660-33742314	gene body
SAE1	-0.3279	NM_001145714	chr19:47685628-47686059	gene body	432
SALL1	-0.2471	NM_002968	chr16:51183282-51183834	gene body
SAMD11	-0.2751	NM_152486	chr1:861265-861888	promoter
SATB2-AS1	-0.3025	NR_026830	chr2:200332596-200333179	promoter
SATB2-AS1	-0.287	NR_026830	chr2:200331675-200331938	promoter
SBK1	-0.2564	NM_001024401	chr16:28321220-28321493	gene body
SBSPON	-0.2825	NM_153225	chr8:73999457-73999752	gene body
SCNN1A	-0.2238	NM_001159576	chr12:6471174-6471444	gene body
SCRG1	-0.3672	NM_001329597	chr4:174429609-174430099	gene body
SCRG1	-0.3408	NM_001329597	chr4:174422518-174422803	gene body
SCRG1	-0.3398	NM_001329597	chr4:174437097-174438246	gene body	1150
SCRG1	-0.3021	NM_001329597	chr4:174422994-174423658	gene body
SCRG1	-0.24	NM_001329597	chr4:174424295-174424748	gene body
SCRG1	-0.2	NM_001329597	chr4:174420891-174421205	gene body
SDK1	-0.3562	NM_152744	chr7:3411345-3411983	gene body
SDK1	-0.3443	NM_152744	chr7:4104762-4105129	gene body
SDK2	-0.255	NM_001144952	chr17:71332662-71333107	gene body
SEMA4D	-0.269	NM_001142287	chr9:92137318-92137625	intergenic
SEMA4D	-0.2292	NM_001142287	chr9:92033612-92033986	gene body
SEPT6	-0.232	NM_145799	chrX:118828342-118828594	pre promoter
SEPT9	-0.3368	NM_006640	chr17:75385786-75386395	gene body
SEPT9	-0.2864	NM_006640	chr17:75440701-75441124	gene body
SEPT9	-0.2855	NM_006640	chr17:75381746-75382156	gene body	255
SEPT9	-0.2154	NM_001113494	chr17:75371882-75372445	promoter	564
SERPINA13P	-0.293	NR_015340	chr14:95146978-95147330	intergenic
SERTAD2	-0.2883	NM_014755	chr2:64863942-64864339	gene body
SGMS1	-0.284	NM_147156	chr10:52176755-52177014	gene body
SH2D3C	-0.2046	NM_170600	chr9:130539986-130541084	promoter
SH3BP2	-0.2441	NM_001145855	chr4:2813745-2814240	promoter
SH3BP2	-0.22	NM_001122681	chr4:2798168-2798557	gene body
SH3BP4	-0.2982	NM_014521	chr2:235877691-235878147	gene body
SH3GL1	-0.3704	NM_003025	chr19:4369724-4370221	gene body
SH3GL1	-0.2095	NM_003025	chr19:4368789-4368925	gene body
SH3GL1	-0.2095	NM_003025	chr19:4369162-4369392	gene body
SH3PXD2A	-0.2444	NM_014631	chr10:105517511-105517780	gene body	270
SH3PXD2A	-0.236	NM_014631	chr10:105572356-105572635	gene body
SH3PXD2A	-0.2357	NM_014631	chr10:105437904-105438329	gene body
SHB	-0.3092	NM_003028	chr9:37994863-37995095	gene body
SHB	-0.3092	NM_003028	chr9:37995186-37995297	gene body
SHISAL1	-0.2229	NM_001099294	chr22:44728123-44728410	intergenic
SHOX	-0.2456	NM_000451	chrX:828441-828740	intergenic
SIM2	-0.31	NM_009586	chr21:38074769-38075170	gene body
SIN3B	-0.2033	NM_015260	chr19:16958504-16958876	gene body
SIPA1L1	-0.29	NM_001354288	chr14:71597418-71597715	intergenic
SIPA1L3	-0.2477	NM_015073	chr19:38490059-38490339	gene body
SIX2	-0.3712	NM_016932	chr2:45231723-45232027	post TES
SIX2	-0.3164	NM_016932	chr2:45232307-45232641	gene body
SIX2	-0.2022	NM_016932	chr2:45233521-45233850	gene body
SIX3	-0.2971	NM_005413	chr2:45176337-45176784	intergenic
SIX3	-0.2721	NM_005413	chr2:45170198-45171028	gene body
SIX3-AS1	-0.2058	NR_103785	chr2:45167374-45167548	gene body
SKAP2	-0.2792	NM_001303468	chr7:26897714-26898283	promoter
SLAMF1	-0.2789	NM_001330754	chr1:160616665-160617091	promoter
SLC1A5	-0.2836	NM_005628	chr19:47289465-47289819	gene body	355
SLC20A2	-0.3478	NM_006749	chr8:42286419-42286886	gene body
SLC20A2	-0.312	NM_006749	chr8:42339305-42339618	gene body	315
SLC23A2	-0.3483	NM_203327	chr20:4923009-4923399	gene body
SLC27A1	-0.2	NM_198580	chr19:17590377-17590640	gene body
SLC28A3	-0.2957	NM_022127	chr9:86982510-86982783	gene body
SLC2A3	-0.3125	NM_006931	chr12:8087137-8087434	gene body
SLC2A5	-0.2275	NM_001328619	chr1:9135366-9135740	pre pre promoter
SLC35E1	-0.215	NM_024881	chr19:16677088-16677366	gene body
SLC37A1	-0.2923	NM_018964	chr21:43947694-43948324	gene body
SLC37A3	-0.2181	NM_032295	chr7:140058873-140059320	gene body
SLC38A10	-0.2425	NM_138570	chr17:79259416-79260071	gene body
SLC39A11	-0.3217	NM_001352693	chr17:71105820-71106079	intergenic
SLC44A3-AS1	-0.2467	NR_104131	chr1:95221541-95222022	gene body
SLC6A4	-0.2077	NM_001045	chr17:28565296-28565844	pre pre promoter
SLC6A6	-0.27	NM_001134367	chr3:14454503-14455044	gene body
SLC6A7	-0.2948	NM_014228	chr5:149588841-149589191	gene body
SLC6A7	-0.2471	NM_014228	chr5:149588213-149588487	gene body
SLC8A1	-0.298	NM_001112802	chr2:41189215-41189540	intergenic
SLFN5	-0.2208	NM_001330183	chr17:33571312-33571759	gene body	289
SLIT3	-0.2029	NM_003062	chr5:168221502-168221986	gene body
SLN	-0.2117	NM_003063	chr11:107549305-107549573	intergenic
SMAD7	-0.2775	NM_001190823	chr18:46423446-46423843	intergenic	398
SMCO2	-0.2933	NM_001145010	chr12:27615056-27615407	pre pre promoter
SMG6	-0.2042	NM_001282326	chr17:1971758-1972116	gene body
SMTNL2	-0.27	NM_198501	chr17:4509096-4509435	gene body
SMTNL2	-0.2477	NM_198501	chr17:4502439-4502799	gene body
SNAI1	-0.2471	NM_005985	chr20:48622022-48622408	intergenic
SNAR-E	-0.222	NR_024258	chr19:47324847-47325202	intergenic
SNORD83B	-0.24	NR_000028	chr22:39683030-39683367	intergenic
SNX29	-0.3314	NM_032167	chr16:12264358-12264652	gene body
SNX29	-0.3033	NM_032167	chr16:12241457-12241816	gene body
SNX29P2	-0.2779	NR_002939	chr16:29259887-29260163	intergenic
SNX29P2	-0.2289	NR_002939	chr16:29210743-29210998	intergenic
SOCS3	-0.3047	NM_003955	chr17:76347537-76348157	intergenic	358
SOX8	-0.2433	NM_014587	chr16:1053990-1054289	intergenic
SP100	-0.2733	NM_001206704	chr2:231282783-231283551	gene body
SP6	-0.2808	NM_199262	chr17:45942139-45942725	intergenic
SPATA13	-0.2467	NM_001166271	chr13:24798245-24798551	gene body
SPATA13-AS1	-0.2211	NR_046531	chr13:24827894-24828483	promoter
SPATA31D1	-0.2517	NM_001001670	chr9:84677027-84677341	intergenic
SPEG	-0.2388	NM_005876	chr2:220348982-220349457	gene body
SPEG	-0.202	NM_005876	chr2:220349765-220350087	gene body
SPIDR	-0.29	NM_001352936	chr8:48438100-48438364	gene body	265
SPRY4-AS1	-0.2175	NR_120664	chr5:141805838-141806411	gene body
SPTBN1	-0.28	NM_003128	chr2:54786110-54786758	gene body
SRC	-0.2614	NM_005417	chr20:35964500-35964795	intergenic
SRGAP1	-0.258	NM_001346201	chr12:64311700-64312072	gene body
SSBP3	-0.3533	NM_018070	chr1:54870286-54870583	gene body	115
SSBP3	-0.224	NM_018070	chr1:54845563-54846157	gene body
SSR1	-0.29	NM_001292008	chr6:7255520-7255843	intergenic
SSTR5-AS1	-0.3516	NR_027242	chr16:1132657-1133369	pre pre promoter
ST3GAL2	-0.258	NM_006927	chr16:70452910-70453325	gene body
ST3GAL3	-0.38	NM_174971	chr1:44300473-44301260	gene body
ST3GAL5	-0.3167	NM_003896	chr2:86080484-86080751	gene body
STAMBPL1	-0.34	NM_020799	chr10:90640951-90641435	gene body
STARD13	-0.2473	NM_001243476	chr13:34111699-34111966	gene body	268
STAT5B	-0.2843	NM_012448	chr17:40358398-40358717	gene body
STBD1	-0.2067	NM_003943	chr4:77226417-77226749	promoter	150
STC1	-0.245	NM_003155	chr8:23655802-23656343	intergenic
STK10	-0.2	NM_005990	chr5:171560582-171560839	gene body
STK24	-0.3364	NM_003576	chr13:99128804-99128992	gene body
STK3	-0.2611	NM_001256312	chr8:99955195-99955693	promoter
STK3	-0.2083	NM_001256312	chr8:99950537-99951086	gene body
STX1A	-0.3935	NM_004603	chr7:73118367-73118624	gene body
STX1B	-0.202	NM_052874	chr16:31013456-31013708	gene body
STXBP5-AS1	-0.2343	NR_034115	chr6:147271418-147271906	gene body
SUCLG2-AS1	-0.216	NR_109993	chr3:67706145-67706566	gene body
SV2C	-0.3271	NM_014979	chr5:75476966-75477274	gene body
SWAP70	-0.264	NM_015055	chr11:9660733-9661041	intergenic
SYN3	-0.284	NM_003490	chr22:33346358-33346660	gene body
SYNE3	-0.2812	NM_152592	chr14:95946345-95946755	pre pre promoter
SYNE3	-0.268	NM_152592	chr14:95961965-95962219	intergenic
SYT12	-0.298	NM_001318775	chr11:66792004-66792398	gene body
TAB2	-0.3278	NM_001292035	chr6:149492043-149492352	intergenic
TAF1B	-0.2757	NM_001318976	chr2:9878576-9878874	intergenic
TAS1R2	-0.204	NM_152232	chr1:19137943-19138236	intergenic
TBC1D2B	-0.265	NM_144572	chr15:78340539-78341129	gene body
TBX1	-0.3502	NM_005992	chr22:19754843-19755301	gene body
TBX1	-0.3502	NM_005992	chr22:19755334-19756034	gene body
TBX1	-0.2747	NM_080647	chr22:19746082-19746541	gene body
TBX15	-0.3011	NM_001330677	chr1:119385535-119385808	intergenic
TBX15	-0.2838	NM_152380	chr1:119532654-119532906	promoter
TBX18	-0.32	NM_001080508	chr6:85481931-85482245	intergenic
TBX2	-0.3207	NM_005994	chr17:59478940-59479579	gene body	580
TBX2	-0.2528	NM_005994	chr17:59482299-59483151	gene body	152
TBX2	-0.2275	NM_005994	chr17:59481361-59481694	gene body
TBX20	-0.295	NM_001166220	chr7:35301951-35302291	intergenic
TBX20	-0.2912	NM_001166220	chr7:35298187-35298903	pre pre promoter
TBX5	-0.3169	NM_080717	chr12:114833478-114833836	gene body
TBX5	-0.2967	NM_181486	chr12:114844902-114845187	promoter
TBX5	-0.2862	NM_080717	chr12:114842006-114842643	gene body
TBX5	-0.2275	NM_080717	chr12:114835954-114836499	gene body
TBX5-AS1	-0.2869	NR_038440	chr12:114845493-114845912	promoter
TBX5-AS1	-0.2116	NR_038440	chr12:114847370-114848519	gene body
TBX5-AS1	-0.2093	NR_038440	chr12:114852588-114853340	post TES
TCF20	-0.3446	NM_005650	chr22:42713135-42713420	intergenic
TCF23	-0.3288	NM_175769	chr2:27403225-27403513	intergenic
TEX101	-0.255	NM_001130011	chr19:43942783-43943157	intergenic
TEX264	-0.21	NM_001243727	chr3:51720328-51720695	gene body
TEX36-AS1	-0.25	NR_023362	chr10:127136993-127137339	intergenic
TEX51	-0.375	NM_001322244	chr2:127566788-127567089	intergenic
TGFB1	-0.2882	NM_000660	chr19:41834089-41834292	post TES	204
THBS1	-0.2537	NM_003246	chr15:39873936-39874199	gene body
TIE1	-0.25	NM_005424	chr1:43766711-43767263	promoter
TIFAB	-0.205	NM_001099221	chr5:134813561-134813990	intergenic
TLE3	-0.2933	NM_001282979	chr15:70504638-70504971	intergenic
TLE3	-0.268	NM_001282979	chr15:70562376-70562677	intergenic	78
TLE3	-0.26	NM_001282979	chr15:70558769-70559585	intergenic
TLE3	-0.245	NM_001282979	chr15:70369666-70370008	gene body
TLE3	-0.2222	NM_001282979	chr15:70446669-70447328	intergenic
TMC3-AS1	-0.2329	NR_120365	chr15:81671678-81671949	gene body
TMCC3	-0.22	NM_020698	chr12:95037979-95038295	gene body
TMEM100	-0.2814	NM_018286	chr17:53654618-53654750	intergenic	133
TMEM127	-0.2233	NM_017849	chr2:96920563-96920855	gene body
TMEM132B	-0.299	NM_052907	chr12:125896266-125896673	gene body
TMEM18	-0.2183	NM_152834	chr2:692111-692386	intergenic	276
TMEM189	-0.3088	NM_199129	chr20:48763419-48763718	gene body
TMEM211	-0.2512	NM_001001663	chr22:25373081-25373362	intergenic	282
TMEM229A	-0.2829	NM_001136002	chr7:123743314-123743736	intergenic
TMEM30CP	-0.26	NR_028357	chr3:99923685-99924000	intergenic
TMEM41B	-0.21	NM_015012	chr11:9365579-9365840	intergenic
TMEM63C	-0.2475	NM_020431	chr14:77650777-77651044	gene body
TMEM72-AS1	-0.3236	NR_033842	chr10:45359635-45359930	gene body
TNFRSF1B	-0.36	NM_001066	chr1:12228232-12228610	gene body
TNFRSF1B	-0.232	NM_001066	chr1:12233609-12233998	gene body
TNFRSF8	-0.2704	NM_001243	chr1:12203599-12204506	gene body
TNNI2	-0.2419	NM_001145841	chr11:1865559-1865975	intergenic
TNP1	-0.258	NM_003284	chr2:217653964-217654216	intergenic
TNRC6B	-0.2072	NM_001162501	chr22:40686153-40686807	gene body
TNS4	-0.2078	NM_032865	chr17:38636878-38637370	gene body
TOLLIP	-0.3286	NM_019009	chr11:1320236-1320571	gene body
TPP2	-0.38	NM_001330588	chr13:103304332-103304586	gene body
TRABD2B	-0.352	NM_001194986	chr1:48433981-48434240	gene body
TRAPPC9	-0.2875	NM_031466	chr8:141124695-141124990	gene body
TRERF1	-0.2812	NM_001297573	chr6:42375109-42375410	gene body
TRIB1	-0.2433	NM_001282985	chr8:126518035-126518654	intergenic
TRIM14	-0.32	NM_033219	chr9:100880737-100881067	gene body
TSN	-0.2311	NM_004622	chr2:122660120-122660385	intergenic
TSPAN15	-0.305	NM_012339	chr10:71234315-71234713	gene body
TSPAN18	-0.2133	NM_130783	chr11:44769080-44769437	intergenic
TTC38	-0.2585	NM_017931	chr22:46684023-46684477	gene body
TUBA8	-0.2325	NM_018943	chr22:18596603-18597062	gene body
TUNAR	-0.3238	NR_132399	chr14:96356671-96357277	gene body
TWIST1	-0.2449	NM_000474	chr7:19158415-19159726	pre promoter
TWIST1	-0.2114	NM_000474	chr7:19149857-19150173	intergenic
TXLNB	-0.215	NM_153235	chr6:139592203-139592578	gene body
TXN2	-0.2075	NM_012473	chr22:36831785-36832095	intergenic
UACA	-0.235	NM_018003	chr15:71005603-71005944	gene body	342
UBASH3B	-0.285	NM_032873	chr11:122612326-122612621	gene body
UBASH3B	-0.264	NM_032873	chr11:122588014-122588363	gene body
UBL4B	-0.2575	NM_203412	chr1:110663656-110664038	intergenic
UBTD2	-0.245	NM_152277	chr5:171702033-171702324	gene body
UNC5B	-0.242	NM_001244889	chr10:73034931-73035202	gene body
UNQ6494	-0.2827	NR_024280	chr9:92255308-92255575	gene body	268
UNQ6494	-0.27	NR_024280	chr9:92316240-92316613	gene body
UPP1	-0.2636	NM_003364	chr7:48129880-48130198	gene body
URB2	-0.2988	NM_014777	chr1:229830033-229830369	intergenic
USP6NL	-0.3113	NM_014688	chr10:11684673-11684976	intergenic
UTRN	-0.2071	NM_007124	chr6:144904370-144904685	gene body
UXS1	-0.2457	NM_025076	chr2:106899795-106900147	intergenic
VAMP8	-0.3383	NM_003761	chr2:85805150-85805496	gene body
VAPA	-0.2687	NM_194434	chr18:10059840-10060200	intergenic
VAV2	-0.2582	NM_001134398	chr9:136727865-136728174	gene body
VPS37B	-0.2591	NM_024667	chr12:123356368-123356641	gene body
VRTN	-0.27	NM_018228	chr14:74840586-74840769	intergenic
VSIR	-0.3359	NM_022153	chr10:73508454-73509099	gene body
VSX1	-0.2309	NM_001256271	chr20:25071315-25071774	intergenic
WFS1	-0.2214	NM_006005	chr4:6258927-6259235	intergenic
WNK4	-0.25	NM_032387	chr17:40936140-40936582	gene body
WNT7B	-0.2708	NM_058238	chr22:46276316-46276712	intergenic
WNT7B	-0.2367	NM_058238	chr22:46370333-46370870	gene body
WNT7B	-0.2268	NM_058238	chr22:46274243-46274998	intergenic
WNT7B	-0.2009	NM_058238	chr22:46277025-46277453	intergenic
WWOX	-0.2375	NM_001291997	chr16:79123608-79123899	gene body
XKRX	-0.2488	NM_212559	chrX:100191611-100192082	intergenic
YPEL2	-0.308	NM_001005404	chr17:57451177-57451478	gene body	303
ZBTB7C	-0.2923	NM_001318841	chr18:45949361-45949818	intergenic
ZC3H12D	-0.2708	NM_207360	chr6:149806234-149806743	promoter
ZDHHC14	-0.216	NM_153746	chr6:157827809-157828374	gene body
ZDHHC14	-0.208	NM_153746	chr6:157815036-157815300	gene body
ZDHHC14	-0.2062	NM_153746	chr6:157882834-157883204	gene body
ZDHHC7	-0.3071	NM_001145548	chr16:85035847-85036721	gene body	875
ZEB2	-0.2262	NM_001171653	chr2:145212573-145213039	gene body
ZFAND6	-0.2886	NM_001242912	chr15:80353271-80354039	gene body
ZFAT	-0.296	NM_001174158	chr8:135647767-135648221	gene body
ZFP36L1	-0.285	NM_001244698	chr14:69254049-69254392	gene body	344
ZFR2	-0.396	NM_015174	chr19:3812528-3812841	gene body
ZFYVE16	-0.2029	NM_001284237	chr5:79702656-79703024	promoter	345
ZNF217	-0.266	NM_006526	chr20:52196425-52196802	gene body	378
ZNF365	-0.2962	NM_199451	chr10:64396942-64397486	gene body
ZNF423	-0.2408	NM_015069	chr16:49609202-49609588	gene body
ZNF423	-0.2257	NM_015069	chr16:49562536-49562916	gene body
ZNF493	-0.2817	NM_001076678	chr19:21622631-21622904	intergenic
ZNRF1	-0.2583	NM_032268	chr16:75109213-75109726	gene body
ZSWIM2	-0.2943	NM_182521	chr2:187816433-187816823	intergenic
