# Supplementary material for: Data showing atherosclerosis-associated differentially methylated regions are often at enhancers
Source: Data Brief. 2019 Mar 7;23:103812. doi: 10.1016/j.dib.2019.103812 (PMC6660590; doi:10.1016/j.dib.2019.103812)
Supplement: Multimedia component 3 [file mmc3.xlsx]

## Sheet: Table 2A
Table 2A. Associations of genes linked to atherosclerosis DMRs and normal tissue-specific aorta or monocyte DMRs with functional groups (GREAT program, http://great.stanford.edu/public/html/)a
Atherosclerosis-associated DMRs							Normal aorta (tissue-specific) DMRs							Normal monocyte (tissue-specific) DMRs
GO: Molecular function							GO Molecular function							GO Molecular function
Athero hypermeth DMRs (9220 regions)	FDR Q-value for DMR hits	Binomial fold enrichment	DMR hits	FDR Q-value for gene hits	Gene hits		Aorta (tissue-specific) hypometh DMRs (45,239 regions)	FDR Q-value for DMR hits	Binomial fold enrichment	DMR hits	FDR Q-value for gene hits	Gene hits		Monocyte hypometh DMRs (17,895 regions)	FDR Q-value for DMR hits	Binomial fold enrichment	DMR hits	FDR Q-value for gene hits	Gene hits
actin binding	1.11976e-67	2.14538	652	2.24881e-10	172		Rho guanyl-nucleotide exchange factor activity	7.60646e-74	2.02436	845	5.10356e-07	73		low-density lipoprotein particle binding	1.88557e-11	2.12942	112	0.0416278	14
growth factor binding	1.23806e-20	2.04673	228	1.06129e-05	58
signaling adaptor activity	2.27686e-19	2.32626	161	0.000196146	38		Aorta hypermeth DMRs (16,401 hypermeth DMRs)							Monocyte hypermeth DMRs (34,363 regions)
Rho guanyl-nucleotide exchange factor activity	2.52075e-18	2.25012	163	0.00998526	37		low-density lipoprotein particle binding	3.76843e-10	2.11582	102	0.00952706	14		no significant terms
SH3/SH2 adaptor activity	4.30099e-13	2.26034	115	0.00455041	28		HMG box domain binding	4.74809e-10	2.0483	109	0.035126	16
							death receptor activity	1.13015e-07	2.61899	49	0.0311177	12
Athero hypometh DMRs (1,369 regions)
sequence-specific DNA binding	2.46504e-32	2.19626	281	1.30356e-16	146
transcription regulatory region sequence-specific DNA binding	1.12611e-10	2.41594	86	7.312e-06	41
GO Biological process							GO Biological process							GO Biological Processes
Athero hypermeth DMRs (9220 regions)	FDR Q-value for DMR hits	Binomial fold enrichment	DMR hits	FDR Q-value for gene hits	Gene hits		Aorta hypometh DMRs (45,239 regions)	FDR Q-value for DMR hits	Binomial fold enrichment	DMR hits	FDR Q-value for gene hits	Gene hits		Monocyte hypometh DMRs (17,895 regions)	FDR Q-value for DMR hits	Binomial fold enrichment	DMR hits	FDR Q-value for gene hits	Gene hits
positive regulation of Cdc42 GTPase activity	3.18214e-70	15.9436	89	0.0386082	7		regulation of transforming growth factor beta receptor signaling pathway	1.1462e-91	2.01675	1049	0.00164185	82		phagocytosis	1.27925e-91	2.60018	609	6.19075e-10	111
actin cytoskeleton organization	7.90619e-60	2.0871	614	1.19871e-09	158		positive regulation of Rho GTPase activity	1.20296e-81	2.09083	856	0.00979085	69		cytokine-mediated signaling pathway	6.44318e-74	2.01203	840	1.44862e-06	215
actin filament-based process	3.3174e-57	2.0002	650	2.36788e-09	173		positive regulation of actin filament bundle assembly	1.36627e-52	2.45032	392	0.0496542	30		regulation of phagocytosis	3.58414e-67	3.723	263	0.00181276	34
regulation of transforming growth factor beta receptor signaling pathway	8.62748e-48	2.91353	263	0.00231452	45		positive regulation of stress fiber assembly	1.6839e-35	2.19888	329	0.0359392	27		immune response-activating cell surface receptor signaling pathway	7.6364e-64	2.1098	649	5.34971e-07	127
negative regulation of cellular response to growth factor stimulus	2.53961e-42	2.60628	280	0.000187803	47		negative regulation of insulin receptor signaling pathway	9.91283e-34	2.1813	318	0.0288596	23		regulation of myeloid leukocyte mediated immunity	1.37096e-49	4.96078	141	0.00224755	20
actin filament bundle assembly	2.87241e-42	4.51323	133	2.0322e-06	26									regulation of leukocyte degranulation	1.55808e-49	4.99048	140	0.0036421	19
nucleus localization	2.75318e-40	5.24723	109	0.0074741	13		Aorta hypermeth DMRs (16,401 hypermeth DMRs)							myeloid leukocyte activation	1.57303e-48	2.46216	357	1.95099e-06	63
positive regulation of Rho GTPase activity	4.78449e-39	2.95564	210	0.00170583	40		Notch signaling pathway	1.08396e-52	2.13059	523	0.00113148	79		negative regulation of cytokine production	3.17678e-47	2.14052	465	0.000203668	99
activation of Ras GTPase activity	2.09161e-31	3.73568	122	0.0207128	17		regulation of histone modification	3.59264e-38	2.25872	333	0.00963243	56
cell-substrate junction assembly	2.05144e-30	3.99186	109	0.0312804	19		regulation of chromatin organization	2.37369e-37	2.2025	344	0.0176349	60		Monocyte hypermeth DMRs (34,363 regions)
adherens junction assembly	2.16558e-30	4.22809	102	0.0484866	14		regulation of fat cell differentiation	1.79447e-34	2.06999	366	0.000369775	52		filopodium assembly	7.14694e-38	2.94685	205	0.00457156	22
positive regulation of Ras GTPase activity	2.65067e-28	2.00234	324	0.000429927	77		regulation of nuclear-transcribed mRNA catabolic process, deadenylation-dependent decay	1.95093e-33	4.5148	104	0.0315396	10		positive regulation of axon extension	3.00192e-24	2.09286	251	0.0335628	21
							positive regulation of mRNA catabolic process	4.00979e-33	4.24941	110	0.0325851	12		trabecula formation	2.5207e-19	2.13229	190	0.0193087	23
Athero hypometh DMRs (1369 regions)														regulation of leukocyte degranulation	5.81407e-17	2.39473	129	0.0438607	20
pattern specification process	7.33986e-29	2.42109	211	1.00884e-11	92									Schwann cell differentiation	5.10186e-16	2.06642	168	0.0492958	24
regionalization	5.13938e-24	2.60588	157	1.42686e-09	68									regulation of response to food	3.66003e-12	2.23788	104	0.0409198	15
connective tissue development	4.3216e-23	2.98791	122	1.24976e-11	54
skeletal system development	7.14327e-21	2.23736	180	2.42486e-14	95
embryonic organ development	3.28491e-20	2.21498	178	1.21517e-11	87
anterior/posterior pattern specification	3.52992e-19	2.89523	106	1.22557e-06	45
cartilage development	8.02929e-19	2.99218	99	1.52985e-08	41
morphogenesis of an epithelium	8.80052e-16	2.03493	168	1.33096e-11	84
GO Cell component							GO Cellular Component							GO Cellular Component
Athero hypermeth DMRs (9220 regions)	FDR Q-value for DMR hits	Binomial fold enrichment	DMR hits	FDR Q-value for gene hits	Gene hits		Aorta hypometh DMRs (45,239 regions)	FDR Q-value for DMR hits	Binomial fold enrichment	DMR hits	FDR Q-value for gene hits	Gene hits		Monocyte hypometh DMRs (17,895 regions)	FDR Q-value for DMR hits	Binomial fold enrichment	DMR hits	FDR Q-value for gene hits	Gene hits
actomyosin	3.17079e-84	5.15179	230	0.0023609	30		stress fiber	3.2556e-210	3.79596	802	0.00291205	42		cell cortex part	1.40731e-30	2.05721	329	0.00432366	71
stress fiber	5.1116e-84	5.70009	209	0.00201563	26		actin filament bundle	6.36761e-208	3.75425	804	0.00641636	43		cortical cytoskeleton	3.12918e-17	2.05949	182	0.0300719	42
actin filament bundle	4.79484e-83	5.62343	209	0.00458391	26		actomyosin	6.18738e-185	3.29638	848	0.00111225	51		phagocytic vesicle	6.12743e-16	2.09359	161	0.01789	47
actin cytoskeleton	2.20998e-72	2.20213	647	7.11457e-07	173		focal adhesion	1.42061e-143	2.24942	1268	0.000348112	113		platelet dense tubular network membrane	3.66688e-11	3.36153	47	0.03726	9
focal adhesion	1.28555e-60	3.08707	302	5.33502e-05	65		cell-substrate adherens junction	5.87707e-140	2.21581	1277	0.000390976	116
cell-substrate adherens junction	1.18384e-59	3.03951	304	7.96197e-05	66		cell-substrate junction	2.49908e-117	2.02244	1326	0.000106664	123		Monocyte hypermeth DMRs (34,363 regions)
cell-substrate junction	1.18715e-51	2.73326	311	3.60323e-05	70		cortical actin cytoskeleton	1.40972e-25	2.10788	258	0.0296776	32		stress fiber	3.41759e-63	2.61094	419	0.00566606	41
adherens junction	4.46644e-40	2.11128	400	3.57813e-06	96									actin filament bundle	6.10049e-63	2.59426	422	0.00342016	43
anchoring junction	1.37468e-39	2.05861	419	1.7654e-05	100		Aorta hypermeth DMRs (16,401 hypermeth DMRs)							actomyosin	6.88862e-56	2.3388	457	0.000445932	51
ruffle	6.30559e-31	2.2874	260	0.0184582	58		stress fiber	5.68856e-15	2.06263	158	0.00293218	34
cell cortex part	4.18309e-20	2.32315	163	0.0234239	45		actin filament bundle	1.69819e-14	2.03489	158	0.00969174	34
cell-cell adherens junction	1.22077e-16	2.36034	130	0.00230314	25		uropod	4.0621e-05	2.55585	31	0.0341792	8
cortical cytoskeleton	1.83559e-16	2.65664	103	0.0227412	29		platelet dense tubular network	0.00241856	2.05114	29	0.0444051	10
							platelet dense tubular network membrane	0.0025095	2.10687	27	0.0185354	9
Athero hypometh DMRs (1369 regions)
No significant terms
MSigDB Pathway							MSigDB Pathway							MSigDB Pathway
Athero hypermeth DMRs (9220 regions)	FDR Q-value for DMR hits	Binomial fold enrichment	DMR hits	FDR Q-value for gene hits	Gene hits		Aorta hypometh DMRs (45,239 regions)	FDR Q-value for DMR hits	Binomial fold enrichment	DMR hits	FDR Q-value for gene hits	Gene hits		Monocyte hypometh DMRs (17,895 regions)	FDR Q-value for DMR hits	Binomial fold enrichment	DMR hits	FDR Q-value for gene hits	Gene hits
Genes involved in Smooth Muscle Contraction	1.06862e-38	6.01153	95	0.00300658	16		Genes involved in Signaling by TGF-beta Receptor Complex	5.68451e-74	2.31987	621	0.015718	53		PDGFR-beta signaling pathway	3.64632e-62	2.3262	518	0.000109887	95
Integrin Signaling Pathway	6.54885e-26	2.57888	179	5.56932e-05	46		Integrin-linked kinase signaling	6.96509e-65	2.43265	495	0.015299	41		Validated targets of C-MYC transcriptional repression	3.51147e-51	2.56439	353	0.00451045	47
Adherens junction	1.11831e-23	2.33161	197	4.21085e-07	46		Genes involved in Transcriptional activity of SMAD2/SMAD3:SMAD4 heterotrimer	1.47415e-52	2.42437	402	0.0267703	33		Thromboxane A2 receptor signaling	3.15403e-44	2.83422	256	0.000477048	46
Genes involved in Cell-extracellular matrix interactions	4.31267e-23	5.35991	62	0.0101544	11		Integrin Signaling Pathway	3.00271e-51	2.42316	392	0.0086462	35		Genes involved in Signaling by NOTCH	3.46686e-43	2.07622	460	0.0163923	67
Insulin signaling pathway	1.33625e-22	2.13987	225	0.00304739	62		Regulation of RhoA activity	1.09655e-45	2.13648	456	0.0242931	42		Class I PI3K signaling events	5.7322e-43	2.84373	247	0.00162688	40
Genes involved in G alpha (12/13) signalling events	2.66534e-21	2.50564	153	0.000504881	40		Links between Pyk2 and Map Kinases	1.73961e-25	2.08127	266	0.014569	27		C-MYB transcription factor network	3.94096e-41	2.08709	432	0.0133131	58
Vascular smooth muscle contraction	1.21475e-20	2.07596	220	1.57121e-06	63		Arf6 downstream pathway	1.60029e-10	2.05048	106	0.0470859	15		Genes involved in Pre-NOTCH Expression and Processing	1.36204e-40	3	214	0.048889	30
Genes involved in NRAGE signals death through JNK	2.5659e-19	2.66988	123	0.00673161	24									HIF-1-alpha transcription factor network	3.28319e-39	2.32118	325	0.00747442	48
Integrin-linked kinase signaling	3.34722e-19	2.94507	104	0.00588901	25		Aorta hypermeth DMRs (16,401 hypermeth DMRs)							Signaling events mediated by Hepatocyte Growth Factor Receptor (c-Met)	5.35918e-35	2.15948	338	0.0277294	54
Genes involved in Cell death signalling via NRAGE, NRIF and NADE	1.40219e-18	2.54041	129	0.025031	28		Genes involved in Signaling by NOTCH	5.91348e-41	2.11255	429	0.0162453	63		IL4-mediated signaling events	1.53627e-34	2.45568	255	0.00546185	46
Validated targets of C-MYC transcriptional repression	4.88821e-18	2.36784	143	0.000126422	37		Validated targets of C-MYC transcriptional repression	5.10767e-30	2.21923	280	0.0181844	42		Fc epsilon RI signaling pathway	2.04111e-34	2.27927	295	0.00266134	58
Genes involved in Signaling by NOTCH	5.44515e-17	2.00612	195	0.00781234	46		RXR and RAR heterodimerization with other nuclear receptor	3.68441e-23	3.04281	121	0.0456462	19		Genes involved in Signaling by TGF-beta Receptor Complex	4.45471e-34	2.4271	257	0.00832992	44
GnRH signaling pathway	8.17597e-16	2.07946	166	0.00015624	52		Regulation of RhoA activity	1.25648e-22	2.36483	183	0.0300202	32		Keratinocyte Differentiation	1.04568e-30	2.47783	222	0.000124255	39
							Signaling events mediated by VEGFR1 and VEGFR2	6.97706e-22	2.06203	239	0.00412846	48		B cell receptor signaling pathway	1.67405e-29	2.16401	282	0.0235048	52
							Thromboxane A2 receptor signaling	1.62705e-21	2.27084	188	3.84571e-05	46		Genes involved in Transcriptional Regulation of White Adipocyte Differentiation	2.93833e-29	2.03063	325	0.00209561	54
Athero hypometh DMRs (1369 regions)							Class I PI3K signaling events	7.45069e-21	2.27355	181	0.0436304	33		Genes involved in G alpha (12/13) signalling events	3.60326e-28	2.09081	291	0.00423947	54
Genes involved in Interferon alpha/beta signaling	1.38513e-05	5.23878	19	0.0252039	15		Fc epsilon RI signaling pathway	1.35777e-20	2.00626	238	0.00109318	56		Regulation of RhoA activity	3.56215e-28	2.4518	207	0.000588179	39
Genes involved in Interferon gamma signaling	3.39547e-05	3.81932	24	0.000811166	19		TCR signaling in CD8+ T cells	1.425e-20	2.28416	176	0.00383118	38
Genes involved in Interferon Signaling	5.4703e-05	2.70714	36	0.025433	28		Map Kinase Inactivation of SMRT Corepressor	1.02533e-18	3.08401	94	0.029251	10		Monocyte hypermeth DMRs (34,363 regions)
Genes involved in Platelet activation, signaling and aggregation	0.000109041	2.08972	56	0.00695782	38		IL2-mediated signaling events	3.12983e-18	2.06338	195	0.000754809	42		Genes involved in Sema4D induced cell migration and growth-cone collapse	4.1627e-31	3.17052	156	0.0276563	23
Genes involved in Cytokine Signaling in Immune system	0.000102483	2.02213	60	0.00909845	46									Regulation of RhoA activity	5.69747e-30	2.06022	334	0.0205202	42
Genes involved in Glycerophospholipid biosynthesis	0.000143169	2.94804	28	0.009715	20									Integrin Signaling Pathway	6.76964e-23	2.05084	252	0.0211185	34
Genes involved in Regulation of IFNG signaling	0.000767553	5.69999	11	0.00914687	7									Genes involved in Muscle contraction	7.41485e-22	2.01577	250	0.000759314	44
Interpro							Interpro							Interpro
Athero hypermeth DMRs (9220 regions)	FDR Q-value for DMR hits	Binomial fold enrichment	DMR hits	FDR Q-value for gene hits	Gene hits		Aorta hypometh DMRs (45,239 regions)	FDR Q-value for DMR hits	Binomial fold enrichment	DMR hits	FDR Q-value for gene hits	Gene hits		Monocyte hypometh DMRs (17,895 regions)	FDR Q-value for DMR hits	Binomial fold enrichment	DMR hits	FDR Q-value for gene hits	Gene hits
SH2 domain	9.56879e-21	2.18347	203	0.0252679	51		Dbl homology (DH) domain (Rho protein signaling)	2.15747e-73	2.07736	797	1.62655e-05	69		SH2 domain	1.46919e-57	2.32172	492	0.0071908	78
Basic-leucine zipper domain	4.74528e-11	2.31473	95	0.0165289	31									Dbl homology (DH) domain	4.38694e-28	2.06902	314	0.0071523	55
Spectrin repeat	2.73277e-09	2.33822	78	0.0181714	17		Aorta hypermeth DMRs (16,401 hypermeth DMRs)							Guanine-nucleotide dissociation stimulator, CDC24, conserved site	1.83404e-17	2.38524	143	0.0143536	20
Complement Clr-like EGF domain	1.2245e-05	2.06508	61	0.0294224	18		Homeobox protein, antennapedia type, conserved site	5.75363e-102	38.8027	89	0.0036261	19
							Homeodomain, metazoa	7.23693e-85	3.30628	394	5.2679e-11	79		Monocyte hypermeth DMRs (34,363 regions)
							Homeobox, conserved site	1.4031e-79	2.13631	794	3.7126e-14	147		none
Athero hypometh DMRs (1369 regions)
Homeobox protein, antennapedia type, conserved site	9.95972e-49	151.483	29	4.3788e-06	13
Homeodomain, metazoa	5.088e-27	6.43453	64	2.30226e-08	33
Homeobox protein, antennapedia type	2.48186e-25	85.2925	18	0.0001359	9
Homeobox, conserved site	2.48732e-21	3.28804	102	2.95735e-09	53
Homeobox domain	1.61328e-16	2.60217	115	6.8133e-09	61
Homeodomain-like	1.35409e-12	2.19314	125	8.59742e-08	71
Transcription factor, T-box, conserved site	2.31377e-09	5.89843	26	0.00697802	9
Transcription factor, T-box	2.31377e-09	5.89843	26	0.00697802	9
p53-like transcription factor, DNA-binding	1.97621e-09	4.20578	36	0.0283092	14
Myc-type, basic helix-loop-helix (bHLH) domain	1.70878e-06	2.5397	52	8.16738e-05	32
MSigDB Predicted Promoter Motifs							MSigDB Predicted Promoter Motifs							MSigDB Predicted Promoter Motifs
Athero hypermeth DMRs (9220 regions)	FDR Q-value for DMR hits	Binomial fold enrichment	DMR hits	FDR Q-value for gene hits	Gene hits		Aorta hypometh DMRs (45,239 regions)	FDR Q-value for DMR hits	Binomial fold enrichment	DMR hits	FDR Q-value for gene hits	Gene hits		Monocyte hypometh DMRs (17,895 regions)
Motif DCCWTATATGGNCWN matches SRF: serum response factor (c-fos serum response element-binding transcription factor)	2.96119e-36	2.0584	391	3.2946e-08	101		Motif ATGCCCATATATGGWNNT matches SRF: serum response factor (c-fos serum response element-binding transcription factor)	5.695e-70	2.71022	436	0.005598	43		None
Athero hypometh DMRs (1369 regions)							Aorta hypermeth DMRs (16,401 hypermeth DMRs)							Monocyte hypermeth DMRs (34,363 regions)
Motif NTNGCGTGNNN matches AHR: aryl hydrocarbon receptor	6.06736e-10	2.36612	85	0.002496	36		none							none
Motif RACCACAR matches RUNX1: runt-related transcription factor 1 (acute myeloid leukemia 1	6.7e-09	2.19176	81	9.86e-05	48
Motif TGTGGTTW matches CBFA2T2: core-binding factor, runt domain, alpha subunit 2	2.77e-08	2.07	89	0.00476	42
a Functional associations of atherosclerosis-associated, aorta-associated, and monocyte-associated hypermethylated or hypomethylated differentially methylated regions (DMRs) were determined by Genomic Regions Enrichment of Annotations Tool for Tables 2A, 2B and 2C, as mentioned in Experimental design, materials, and methods. FDR, false discovery rate.

## Sheet: Table 2B
Table 2B. Associations of genes linked to only strong (PMD >40% or <-40%) atherosclerosis DMRs (GREAT program, http://great.stanford.edu/public/html/)
GO Biological process
Athero hypermeth DMRs with PMD>0.4 (1032 regions)	FDR Q-value for DMR hits	Binomial fold enrichment	DMR hits	FDR Q-value for gene hits	Gene hits
actin filament bundle assembly	6.47527e-09	6.08373	24	0.000128144	13
nucleus localization	1.07691e-08	7.1921	20	0.0142305	7
organelle transport along microtubule	1.0377e-07	6.15147	20	0.016607	9
vesicle transport along microtubule	1.1217e-07	8.96596	15	0.0278035	6
stress fiber assembly	3.01122e-07	11.6769	12	0.0176782	5
positive regulation of Rho GTPase activity	4.54274e-07	3.46951	33	0.03821	15
regulation of Wnt receptor signaling pathway involved in dorsal/ventral axis specification	1.55007e-06	13.452	10	0.0428776	3
Athero hypometh DMRs with PMD <-40% (75 regions)
anterior/posterior pattern specification	2.83434e-19	13.2841	27	2.57034e-09	15
regionalization	2.57207e-16	8.67048	29	4.29286e-09	17
pattern specification process	3.02092e-15	6.61406	32	7.29107e-09	19
embryonic organ development	2.43732e-11	6.05207	27	1.12957e-06	16
transcription, DNA-dependent	5.97936e-11	2.82697	48	1.36912e-06	38
RNA biosynthetic process	9.21899e-11	2.78394	48	2.67079e-06	38
embryo development	1.27791e-09	3.65379	35	8.32477e-06	22
GO Cell component
Athero hypermeth DMRs with PMD>0.4 (1032 regions)	FDR Q-value for DMR hits	Binomial fold enrichment	DMR hits	FDR Q-value for gene hits	Gene hits
actomyosin	1.7961e-06	4.01572	24	0.0161755	14
stress fiber	4.49128e-06	4.27836	21	0.0201068	12
actin filament bundle	5.25834e-06	4.22082	21	0.0287842	12
Athero hypometh DMRs with PMD <-40% (75 regions)
none
Interpro
Athero hypermeth DMRs with PMD>0.4 (1032 regions)	FDR Q-value for DMR hits	Binomial fold enrichment	DMR hits	FDR Q-value for gene hits	Gene hits
None
Athero hypometh DMRs with PMD <-40% (75 regions)
Homeobox protein, antennapedia type, conserved site	7.02406e-36	1317.3	14	8.16831e-10	8
Homeodomain, metazoa	1.2584e-18	32.5986	18	5.71581e-10	12
Homeobox protein, antennapedia type	5.47765e-12	512.129	6	0.000521159	4
Homeobox, conserved site	1.38975e-10	10.452	18	1.92396e-06	12
Homeobox domain	4.05434e-08	7.3367	18	2.64765e-05	12
MSigDB Predicted Promoter Motifs
Athero hypermeth DMRs with PMD>0.4 (1032 regions)	FDR Q-value for DMR hits	Binomial fold enrichment	DMR hits	FDR Q-value for gene hits	Gene hits
None
Athero hypometh DMRs with PMD <-40% (75 regions)
Motif NNKGAATTAVAVTDN matches POU3F1: POU domain, class 3, transcription factor 1	9.78129e-08	5.72458	20	0.000368887	10
Motif NTNGCGTGNNN matches AHR: aryl hydrocarbon receptor	3.35307e-06	7.01997	14	0.019538	6

## Sheet: Table 2C
Table 2C. Atherosclerosis-associated hypomethylated DMRs were linked to genes highly enriched in the GO term "skeletal system differentiation"
Gene ID	Gene name
ANKH	ankylosis, progressive homolog (mouse)
ASXL1	additional sex combs like 1 (Drosophila)
AXIN2	axin 2
BMP2	bone morphogenetic protein 2
BMP4	bone morphogenetic protein 4
BMP8A	bone morphogenetic protein 8a
CD44	CD44 molecule (Indian blood group)
CDH11	cadherin 11, type 2, OB-cadherin (osteoblast)
CHD7	chromodomain helicase DNA binding protein 7
COL12A1	collagen, type XII, alpha 1
COL13A1	collagen, type XIII, alpha 1
COL1A1	collagen, type I, alpha 1
CYTL1	cytokine-like 1
DLX1	distal-less homeobox 1
DLX2	distal-less homeobox 2
DSCAML1	Down syndrome cell adhesion molecule like 1
EPHA2	EPH receptor A2
EYA1	eyes absent homolog 1 (Drosophila)
FAM20C	family with sequence similarity 20, member C
FGF18	fibroblast growth factor 18
FGF9	fibroblast growth factor 9 (glia-activating factor)
FGFR2	fibroblast growth factor receptor 2
FOXC1	forkhead box C1
FOXD2	forkhead box D2
GAS1	growth arrest-specific 1
GDF10	growth differentiation factor 10
GDF2	growth differentiation factor 2
GJA5	gap junction protein, alpha 5, 40kDa
GLI3	GLI family zinc finger 3
GSC	goosecoid homeobox
HAND2	heart and neural crest derivatives expressed 2
HIF1A	hypoxia inducible factor 1, alpha subunit (basic helix-loop-helix transcription factor)
HOXA4	homeobox A4
HOXA5	homeobox A5
HOXA6	homeobox A6
HOXA7	homeobox A7
HOXA9	homeobox A9
HOXB5	homeobox B5
HOXB6	homeobox B6
HOXC4	homeobox C4
HOXC5	homeobox C5
HOXC6	homeobox C6
HOXC8	homeobox C8
HOXC9	homeobox C9
HOXD3	homeobox D3
HOXD8	homeobox D8
IGF1	insulin-like growth factor 1 (somatomedin C)
IGFBP4	insulin-like growth factor binding protein 4
IMPAD1	inositol monophosphatase domain containing 1
MATN1	matrilin 1, cartilage matrix protein
MDFI	MyoD family inhibitor
MSX2	msh homeobox 2
NAB1	NGFI-A binding protein 1 (EGR1 binding protein 1)
NFIB	nuclear factor I/B
NKX3-2	NK3 homeobox 2
OSR2	odd-skipped related 2 (Drosophila)
PAX7	paired box 7
PITX1	paired-like homeodomain 1
PRKCA	protein kinase C, alpha
PRRX1	paired related homeobox 1
PTGER4	prostaglandin E receptor 4 (subtype EP4)
RAI1	retinoic acid induced 1
ROR2	receptor tyrosine kinase-like orphan receptor 2
RPL38	ribosomal protein L38
RSPO2	R-spondin 2 homolog (Xenopus laevis)
RUNX1	runt-related transcription factor 1
RUNX3	runt-related transcription factor 3
SATB2	SATB homeobox 2
SEMA4D	semaphorin4D
SFRP1	secreted frizzled-related protein 1
SH3PXD2B	SH3 and PX domains 2B
SHOX	short stature homeobox
SIX2	SIX homeobox 2
SLC38A10	solute carrier family 38, member 10
SNAI1	snail homolog 1 (Drosophila)
SOX11	SRY (sex determining region Y)-box 11
SOX6	SRY (sex determining region Y)-box 6
SOX9	SRY (sex determining region Y)-box 9
SP3	Sp3 transcription factor
SPP2	secreted phosphoprotein 2, 24kDa
SULF2	sulfatase 2
TBX1	T-box 1
TBX15	T-box 15
TBX3	T-box 3
TBX4	T-box 4
TGFB1	transforming growth factor, beta 1
TGFBR1	transforming growth factor, beta receptor 1
THBS1	thrombospondin 1
TWIST1	twist homolog 1 (Drosophila)
TWIST2	twist homolog 2 (Drosophila)
UNCX	UNC homeobox
WNT5A	wingless-type MMTV integration site family, member 5A
WNT5B	wingless-type MMTV integration site family, member 5B
WNT7B	wingless-type MMTV integration site family, member 7B
WWOX	WW domain containing oxidoreductase
