# Supplementary material for: Data showing atherosclerosis-associated differentially methylated regions are often at enhancers
Source: Data Brief. 2019 Mar 7;23:103812. doi: 10.1016/j.dib.2019.103812 (PMC6660590; doi:10.1016/j.dib.2019.103812)
Supplement: Multimedia component 4 [file mmc4.xlsx]

## Sheet: Table 3A
Table 3A. Functional term enrichment for genes associated with aorta super-enhancers and atherosclerosis-linked DMRsa
Genes with aorta super-enhancers and only athero hypometh DMRs	Term	P value	Genes
GOTERM_BP_FAT	GO:0042127~regulation of cell proliferation	0.00110956	ARHGEF2, IFITM1, TBX2, PTGES, CD81, ADRA1A, TGFB1, NFIB
GOTERM_BP_FAT	GO:0002274~myeloid leukocyte activation	0.00433188	CD93, NDRG1, TGFB1
GOTERM_BP_FAT	GO:0048762~mesenchymal cell differentiation	0.00530114	CYP26A1, ZEB2, TGFB1
Genes with aorta super-enhancers and both athero hypermeth & hypometh DMRs
COG_ONTOLOGY	Cell division and chromosome partitioning	0.00847287	RAB11FIP4, MYT1L, DAB2IP
Genes with aorta super-enhancers and only athero hypermeth DMRs
GOTERM_MF_FAT	GO:0003779~actin binding	4.86458e-12	SHROOM3, SSH1, TLN2, CALD1, MYO9B, MTSS1L, DAAM1, TPM1, DAAM2, CAPZB, TPM4, DSTN, CORO2B, MACF1, SORBS1, GSN, SYNPO, KCNMA1, MYO1C, ACTN4, MAP1B, FSCN1, ACTN1, SYNPO2, MYH9, PALLD, FLNB, CORO1C, MYO18B, TNS1, SMTN, LASP1, SVIL, MYH11, ANTXR1, WDR1, MYLK, MYH10
GOTERM_MF_FAT	GO:0008092~cytoskeletal protein binding	7.15772e-12	SHROOM3, SSH1, TLN2, CALD1, MYO9B, MYLIP, MTSS1L, DAAM1, SDC4, TPM1, CAPZB, DAAM2, TPM4, DSTN, CORO2B, SORBS3, MACF1, SORBS1, PACSIN2, GSN, LMOD1, SYNPO, KCNMA1, MYO1C, ACTN4, MAP1B, FSCN1, ACTN1, SYNPO2, MYH9, PALLD, FLNB, BCL2L11, ANXA2, CORO1C, MYO18B, NDEL1, SMTN, TNS1, LASP1, SVIL, MYH11, CALM3, ANTXR1, MAP6, WDR1, MYLK, MYH10
GOTERM_BP_FAT	GO:0030029~actin filament-based process	1.62671e-08	SHROOM3, SSH1, CALD1, BCAR1, PREX1, ELN, NEDD9, MYO9B, PRKG1, DAAM1, DAAM2, CAPZB, TPM1, DSTN, CORO2B, SORBS1, GSN, PACSIN2, ACTN4, FSCN1, ARHGEF17, ACTN1, MYH9, FLNB, MYH11, ANTXR1, MYH10
GOTERM_CC_FAT	GO:0016323~basolateral plasma membrane	3.49979e-07	KCNJ15, CAV1, LIMS2, MYO1C, TLN2, LPP, BCAR1, PTH1R, NEDD9, ACTN1, AQP1, SDC4, LDLRAP1, TNS3, SORBS3, TNS1, MACF1, SORBS1, LASP1, P2RY2, SLC2A1, ZYX
GOTERM_CC_FAT	GO:0030055~cell-substrate junction	6.5088e-07	KCNJ15, CAV1, LIMS2, TLN2, LPP, BCAR1, NEDD9, ACTN1, SDC4, TNS3, SORBS3, TNS1, MACF1, SORBS1, LASP1, ZYX
GOTERM_BP_FAT	GO:0001501~skeletal system development	1.24115e-06	FGFR1, AEBP1, NDST1, PTH1R, ZBTB16, PRRX2, SUFU, HOXA2, HOXA3, PKD1, CMKLR1, COL13A1, ARID5B, KLF10, HSPG2, SMAD3, SPARC, WWTR1, ANXA2, GFPT1, SP3, ETS2, PDGFRB, FOXC1, EXT1, PLEKHA1, BMPR1A, IGFBP5
GOTERM_CC_FAT	GO:0042995~cell projection	1.46173e-06	SSH1, SLC6A1, TLN2, WFS1, CALD1, BCAR1, PTH1R, NCS1, CSPG4, NEDD9, MYO9B, TTC8, AQP1, TPM1, CAPZB, TTLL11, KCNQ4, SLC1A2, ATXN10, GSN, SYNJ2, PKD1, SCARB1, SAMD4A, SYNPO, KCNMA1, SH3PXD2A, MYO1C, ACTN4, TBC1D10A, MAP1B, FSCN1, LDB3, ACTN1, DPYSL2, MYH9, NDEL1, LRP1, SVIL, ANTXR1, CACNA1C, CACNA1A, KALRN, MYH10
GOTERM_CC_FAT	GO:0005912~adherens junction	2.06592e-06	KCNJ15, CAV1, LIMS2, SHROOM3, TLN2, SMAD7, LPP, BCAR1, NEDD9, ACTN1, MYH9, SDC4, TNS3, SORBS3, TNS1, SORBS1, LASP1, ZYX
KEGG_PATHWAY	hsa04270:Vascular smooth muscle contraction	5.17499e-06	KCNMA1, ADCY5, CALD1, MRVI1, NPR1, PRKG1, PPP1CB, MYL9, PTGIR, MYH11, CALM3, CACNA1C, RAMP1, PLCB2, MYLK
a Functional associations of genes associated with both aorta super-enhancers and atherosclerosis-linked hypermethylated or hypomethylated DMRs (see Table 3B) were determined by the Database for Annotation, Visualization and Integrated Discovery as mentioned in Experimental design, materials, and methods.

## Sheet: Table 3B
Table 3B. Genes associated with super-enhancers in aorta and also with athero DMRsa
Hypometh DMRs	Both hypermeth and hypometh DMRs	Hypermeth DMRs
ACTL8	ABL1	A4GALT
ADRA1A	ABR	ABCC1
ARHGEF2	ARVCF	ACCSL
BMP8A	ASAP2	ACSS1
C1QTNF3	CABLES1	ACTN1
C2CD4B	DAB2IP	ACTN4
CD81	DLGAP4	ADAMTSL4
CD93	GALNT18	ADCY5
CYP26A1	HABP2	AEBP1
DMRT1	LRRC32	AHDC1
EMP2	LSM4	AHNAK
FGF3	MYT1L	AKAP1
FPGS	NEK6	ALDH4A1
IFITM1	NR2F2	ALKBH3
IFT140	NTN1	ALOX5AP
MYOF	NUAK1	ALPK3
NANOS3	PDGFA	ANKS1A
NDRG1	PTGIS	ANO1
NFIB	RAB11FIP4	ANO2
NMUR1	RAI1	ANTXR1
PLEKHA2	RBM20	ANXA11
PLXND1	RFX2	ANXA2
POC1A	RHOB	AQP1
PPP2R2C	SRC	ARFGAP3
PTGES		ARHGAP10
R3HCC1		ARHGEF10L
ST3GAL5		ARHGEF17
STAMBPL1		ARID1B
TBC1D2B		ARID5B
TBX2		ASB13
TGFB1		ASIC2
TMEM211		ASPN
TNFRSF1B		ATG7
TNP1		ATOH8
TXN2		ATP10A
UBASH3B		ATP2B4
WNT7B		ATP6AP1L
ZEB2		ATP8B1
ZFP36L1		ATXN10
		B3GNT7
		B4GALNT3
		BCAR1
		BCL2L11
		BCL9L
		BCR
		BID
		BMF
		BMPR1A
		BRD4
		BRSK2
		C1QTNF1
		C1QTNF7
		C1QTNF8
		C1orf198
		C9orf3
		CABIN1
		CACNA1A
		CACNA1C
		CALD1
		CALM3
		CAMK2G
		CAPN9
		CAPZB
		CASZ1
		CAV1
		CBR4
		CD9
		CDC42EP4
		CDS2
		CEP120
		CHST3
		CITED4
		CLMP
		CMKLR1
		COL13A1
		COL16A1
		COL27A1
		COL4A2
		COL5A1
		COL8A1
		COPRS
		CORO1C
		CORO2B
		COX7A1
		CPO
		CPXM2
		CREB3L2
		CRIM1
		CSDC2
		CSPG4
		CSRP1
		CTAGE1
		CTBP2
		CTDSP2
		CTIF
		CTRB1
		CXCR5
		CXXC5
		CYB5R3
		CYR61
		DAAM1
		DAAM2
		DHRS3
		DISP2
		DKK3
		DLGAP1
		DNAJB5
		DOCK5
		DPYSL2
		DSTN
		DUSP7
		ECE1
		EDEM3
		EEF2K
		EHD1
		EHD4
		ELN
		EML4
		ENTPD6
		EPAS1
		EPS15L1
		ERCC1
		ERG
		ERGIC1
		ERRFI1
		ETS2
		ETV6
		EXT1
		EYA2
		FADS2
		FADS3
		FAM129A
		FAM129B
		FAM180A
		FANCC
		FBLN1
		FBLN5
		FBXO32
		FEM1B
		FGFR1
		FLNB
		FOSL2
		FOXC1
		FOXL1
		FOXN3
		FOXP1
		FOXS1
		FSCN1
		FSTL1
		FTH1
		FYCO1
		GADD45A
		GALNT2
		GATA6
		GFPT1
		GMDS
		GMPR
		GNG12
		GPR17
		GPR26
		GPRC5A
		GPRC5C
		GRK5
		GSN
		GTDC1
		H2AFY
		HAAO
		HCRTR1
		HDAC5
		HDAC7
		HEG1
		HEY2
		HEYL
		HK1
		HLF
		HMCN2
		HOXA2
		HOXA3
		HRH1
		HS1BP3
		HSPB1
		HSPB7
		HSPG2
		IFFO2
		IGFBP2
		IGFBP5
		IGFBP7
		IL17B
		IPPK
		IQSEC1
		IRF2BP2
		IRF2BPL
		ITGA11
		ITGA9
		ITGB5
		ITPKB
		JAG1
		JPH2
		KALRN
		KANK1
		KANK2
		KBTBD13
		KCNA5
		KCNB1
		KCNJ15
		KCNMA1
		KCNQ4
		KCTD10
		KLF10
		KLF2
		KLF9
		KLHL38
		KRT7
		LASP1
		LBH
		LCLAT1
		LDB3
		LDLRAP1
		LGR6
		LHFPL2
		LIMD1
		LIMS2
		LINGO1
		LMCD1
		LMNA
		LMOD1
		LOXL1
		LOXL2
		LPP
		LRIG1
		LRP1
		LRP5
		LRRC8A
		LRRFIP1
		LTBP1
		LTBP2
		LYZL1
		LYZL2
		MACF1
		MAFK
		MAN1C1+C104:C173
		MANBAL
		MAP1B
		MAP6
		MBNL2
		MBOAT2
		MECOM
		MEGF6
		MEIS1
		MFAP4
		MGLL
		MICAL2
		MICAL3
		MICALCL
		MN1
		MOB2
		MPG
		MRGPRD
		MRPS23
		MRVI1
		MSI2
		MTSS1L
		MXRA7
		MYBL1
		MYH10
		MYH11
		MYH9
		MYL9
		MYLIP
		MYLK
		MYLK4
		MYO18B
		MYO1C
		MYO9B
		MYOM3
		MYOZ2
		NAV1
		NAV2
		NCOR2
		NCS1
		NDEL1
		NDFIP1
		NDST1
		NEDD9
		NEURL1B
		NFIA
		NFIC
		NFIX
		NINJ2
		NKD1
		NMNAT2
		NNMT
		NOA1
		NPLOC4
		NPR1
		NR3C2
		NR4A1
		NTF3
		NUFIP1
		NXPH3
		NXT1
		OPTC
		OSBPL5
		OSR1
		P2RY2
		PACSIN2
		PALLD
		PCSK7
		PDGFRB
		PDLIM1
		PDLIM4
		PEX14
		PFKFB3
		PGBD5
		PHLDB1
		PIK3C2B
		PIP5K1C
		PITRM1
		PKD1
		PKDCC
		PLB1
		PLCB2
		PLEKHA1
		PLEKHF1
		PLEKHG3
		PLEKHG6
		PLXDC1
		PLXNA1
		PLXNA2
		PLXNB1
		PMEPA1
		PMFBP1
		PMM1
		POLR3E
		PPIF
		PPP1CB
		PPP1R3C
		PPP6R3
		PRDM11
		PRDM16
		PRDM6
		PREX1
		PRICKLE2
		PRKAR1B
		PRKG1
		PROKR2
		PRRX2
		PSMB7
		PSMG1
		PTGIR
		PTH1R
		PXDC1
		PXDN
		PYGB
		QRFP
		RAB17
		RAB20
		RAD51B
		RAI14
		RAMP1
		RAPGEF1
		RASA2
		RASSF3
		RBPMS
		RERE
		REV3L
		RGS10
		RGS3
		RHOBTB2
		RIN2
		RIN3
		RNF216
		ROR1
		RPL37A
		RPL39L
		RRBP1
		RUSC2
		SAMD4A
		SCARB1
		SCHIP1
		SCRG1
		SDC4
		SEMA4A
		SERPINH1
		SETD1B
		SH3PXD2A
		SH3RF3
		SHB
		SHISA4
		SHROOM3
		SIL1
		SKI
		SLC1A2
		SLC22A23
		SLC22A3
		SLC25A26
		SLC25A51
		SLC28A1
		SLC2A1
		SLC2A9
		SLC35F1
		SLC45A1
		SLC6A1
		SLC9A3R2
		SLC9A8
		SLCO3A1
		SLX4IP
		SMAD3
		SMAD7
		SMARCD3
		SMIM18
		SMOX
		SMTN
		SNX18
		SOGA1
		SORBS1
		SORBS3
		SP3
		SPARC
		SPATA2
		SPC24
		SPECC1
		SPEG
		SPEN
		SPINT2
		SPSB1
		SSBP3
		SSH1
		ST3GAL1
		ST6GAL2
		STK11
		STK17A
		STK40
		STOML1
		STX8
		SUFU
		SULF2
		SUN1
		SVIL
		SYNE3
		SYNJ2
		SYNPO
		SYNPO2
		TACC2
		TBC1D10A
		TCF7L2
		TCP11
		TGM2
		THRB
		THSD4
		TIMP2
		TINAGL1
		TK2
		TLE1
		TLN2
		TMEM184B
		TMEM241
		TMEM242
		TNRC18
		TNS1
		TNS3
		TOB2
		TOX2
		TP53BP2
		TPCN1
		TPM1
		TPM4
		TRAF1
		TRAK1
		TRAM2
		TRIM47
		TRPM3
		TSPAN2
		TTC7A
		TTC8
		TTLL11
		TUBG2
		TXNRD2
		UBE2F
		UBE2H
		UPK2
		VAC14
		VGLL4
		WBP1L
		WDR1
		WFS1
		WISP2
		WWP2
		WWTR1
		XPNPEP1
		YPEL2
		ZBTB16
		ZBTB17
		ZBTB38
		ZBTB48
		ZFHX3
		ZMIZ1
		ZMYND8
		ZNF169
		ZNF503
		ZNF532
		ZNF618
		ZNRF3
		ZRANB1
		ZSWIM4
		ZYX
a Genes associated with super-enhancers as well as atherosclerosis-linked DMRs were defined as described in Experimental design, materials, and methods
