# Supplementary material for: Data showing atherosclerosis-associated differentially methylated regions are often at enhancers
Source: Data Brief. 2019 Mar 7;23:103812. doi: 10.1016/j.dib.2019.103812 (PMC6660590; doi:10.1016/j.dib.2019.103812)
Supplement: Multimedia component 5 [file mmc5.xlsx]

## Sheet: Table 4
Table 4. Genes with atherosclerosis-associated DMRs that have been described in the literature (PMIDs) as related to atherosclerosis
Gene ID	Gene description	Athero hypometh or hypermeth DMR	Pubmed IDs from Xi et al.a except for MYOCD and MIR23B
ACTA2	smooth muscle α-actin	hyperm	25994172
ADORA2A	adenosine A2a receptor	hypom & hyperm	19407243
AEBP1	AE binding protein 1	hyperm	21687917
AGT	angiotensinogen (serpin peptidase inhibitor, clade A, member 8)	hypom	10209008;10329589;10373223;10404957;10484544;10516628;10630734;10679518;10690290;10736279;10747353;10821809;10828488;10841510;10841519;10842656;11033054;11040250;11078182;11122777;11157699;11201833;11234373;11334765;11409704;11517684;11549346;11557673;11606327;11696688;11705288;11814137;11821716;11824874;11963567;11967786;12140725;12143941;12197410;12352014;12354168;12397682;12615694;12716477;127…
ALDH2	aldehyde dehydrogenase 2 family (mitochondrial)	hyperm	17984618;25392542;25528427
ALDH3A1	aldehyde dehydrogenase 3 family, memberA1	hyperm	25528427
ALOX5AP	arachidonate 5-lipoxygenase-activating protein	hypom & hyperm	16506957;16698924;17379835;17928652;18258817;18953103;19130089;20014490;20369037;20376802;20592751;22493243;25383745;25721704;26883866
ANXA2	annexin A2	hyperm	18502476
AOC3	amine oxidase, copper containing 3 (vascular adhesion protein 1)	hyperm	10892891;17490641;26362351;9862279
APOB	apolipoprotein B (including Ag(x) antigen)	hyperm	10079097;10447794;10449689;10484536;10511898;10588944;10634369;10669643;10852956;10856526;10886297;10888240;10987202;11040400;11156865;11164857;11229870;11243601;11244945;11278414;11330505;11369001;11433198;11433351;11500194;11705704;11714842;11715409;11737238;11752403;11796243;11876490;11950705;12042435;12044579;12066187;12086920;12122008;12143784;12231568;12352009;12385895;12389240;12538880;125…
ARID5B	AT rich interactive domain 5B (MRF1-like)	hyperm	18612189
ATF3	activating transcription factor 3	hyperm	11888510;22473958
ATG16L1	ATG16 autophagy related 16-like 1 (S. cerevisiae)	hyperm	25767270
ATP10D	ATPase, class V, type 10D	hyperm	24125428
ATP2A2	ATPase, Ca++ transporting, cardiac muscle, slow twitch 2	hyperm	25110346;26750181
BATF	basic leucine zipper transcription factor, ATF-like	hyperm	21827714
BCL2	B-cell CLL/lymphoma 2	hypom & hyperm	10218140;11286645;12168721;14738864;15315334;16951924;18988889;20351565;22038096;22052376;22383704;23274414;26489013;26712802
BIRC3	baculoviral IAP repeat-containing 3	hyperm	17255535;24072531
BMPR1A	bone morphogenetic protein receptor, type IA	hyperm	22223731
BRCA1	breast cancer 1, early onset	hyperm	23415688
C1QTNF3	C1q and tumor necrosis factor related protein 3	hypom	23409033
CACNA1C	calcium channel, voltage-dependent, L type, alpha 1C subunit	hyperm	25937960
CALCA	calcitonin-related polypeptide alpha	hypom	1327811;19404669;20332006;7117499;8117859
CARD10	caspase recruitment domain family, member 10	hyperm	20605784
CARHSP1	calcium regulated heat stable protein 1, 24kDa	hypom	26899994
CBS	cystathionine-beta-synthase	hyperm	10399104;10449689;12506016;19858416
CCR7	chemokine (C-C motif) receptor 7	hypom	16537455;17170367;20921438;21041949;22163030;22902067;23180724;23456333;23652462;24518141;25301842
CCRL2	chemokine (C-C motif) receptor-like 2	hypom	11286646;14656931;17200718;17909108;23224338;23658218;23690662;23887641;25484103
CD40	CD40 molecule, TNF receptor superfamily member 5	hyperm	10049948;10546000;10599486;10860949;10861012;10993275;11097365;11137828;11168595;11238037;11247126;11420156;11572655;11796241;12386144;12438296;12524242;12771009;13130179;14517846;14522500;14560935;15177268;15454852;15472106;15585204;15746436;16002076;16109925;16317521;16431336;16476470;16514830;16752185;17133101;17332487;17482093;17619839;17997063;18285570;18590112;18929241;19190856;19232335;196…
CD6	CD6 molecule	hyperm	25147608
CD81	CD81 molecule	hypom	18805782;26266263
CD83	CD83 molecule	hyperm	24887015
CD8A	CD8a molecule	hypom	10226085;15153667;16126976;16281484;16983590;21760899;25001165;25552357
CD9	CD9 molecule	hyperm	10807738
CD93	CD93 molecule	hypom	23560095;25689165
CDH13	cadherin 13, H-cadherin (heart)	hyperm	20584775;24675084
CDK9	cyclin-dependent kinase 9	hyperm	25279144;26636538
CDKAL1	CDK5 regulatory subunit associated protein 1-like 1	hyperm	20142250
CHST11	carbohydrate (chondroitin 4) sulfotransferase 11	hyperm	21284936
CIITA	class II, major histocompatibility complex, transactivator	hyperm	11861426
CMKLR1	chemokine-like receptor 1	hyperm	24779513
COL14A1	collagen, type XIV, alpha 1	hyperm	19772500
COL15A1	collagen, type XV, alpha 1	hypom & hyperm	23912340;25433555
COL1A1	collagen, type I, alpha 1	hypom	17335825
COL1A2	collagen, type I, alpha 2	hyperm	7747808
COL2A1	collagen, type II, alpha 1	hyperm	17335825
CPT1A	carnitine palmitoyltransferase 1A (liver)	hyperm	25663235
CREB1	cAMP responsive element binding protein 1	hyperm	17014835;24045154;24774361;25499349;25937960
CSF2	colony stimulating factor 2 (granulocyte-macrophage)	hypom	25348165
CTGF	connective tissue growth factor	hyperm	12036876;12736251;15761189;16899928;16901490;20966418;24566627;24722330
CTSH	cathepsin H	hypom & hyperm	12615673
CXCL12	chemokine (C-X-C motif) ligand 12 (stromal cell-derived factor 1)	hyperm	16227796;17479181;17673719;17991882;18566299;21415067;21757824;23393393;24374972;26001902;26391655
CXCR4	chemokine (C-X-C motif) receptor 4	hyperm	15705741;16227796;17991882;18566299;21106938;24374972;24423463;24723559;24816217;25301842;26074989
CXCR5	chemokine (C-X-C motif) receptor 5	hyperm	22840692
CYP26A1	cytochrome P450, family 26, subfamily A, polypeptide 1	hypom	22415012
CYP26B1	cytochrome P450, family 26, subfamily B, polypeptide 1	hyperm	22415012
CYR61	cysteine-rich, angiogenic inducer, 61	hypom	12036876;12736251;16155362;16774841
CYSLTR2	cysteinyl leukotriene receptor 2	hyperm	12816882;16698924
DAB2IP	DAB2 interacting protein	hypom & hyperm	25732743
DES	desmin	hyperm	18651048;2683504;2937395;6466413
DLK1	delta-like 1 homolog (Drosophila)	hyperm	24584117
DNAJB1	DnaJ (Hsp40) homolog, subfamily B, member 1	hypom	11331850
DNMT3A	DNA (cytosine-5-)-methyltransferase 3 alpha	hyperm	25993995
DNTT	deoxynucleotidyltransferase, terminal	hypom	21340943
DPP4	dipeptidyl-peptidase 4	hyperm	21468772;21558879;22007077;23608773;24968315;26318108
DPP9	dipeptidyl-peptidase 9	hyperm	23608773
E2F1	E2F transcription factor 1	hyperm	12438285
EBF1	early B-cell factor 1	hyperm	24626634
ECE1	endothelin converting enzyme 1	hypom	10779465;11755940;15067364;17525706;9595390;9786493
EEF2K	eukaryotic elongation factor-2 kinase	hypom	25475470
EGFR	epidermal growth factor receptor (erythroblastic leukemia viral, oncogene homolog, avian)	hyperm	15306170;8432873
ELN	elastin	hyperm	10732241;11917057;12023844;12067911;12724931;1417182;15557705;16503874;17084416;17261792;1729827;1743021;17541670;1777963;17951286;18212511;18778013;20079903;20443820;20549907;20662734;21336283;21389732;21707943;22653163;22940777;23261250;23549462;23561795;24518143;24553721;24661719;2532078;25463119;25490419;25680278;2986656;3437027;3551601;4038306;4065308;6556003;7259826;7370083;7669085;8359459;…
EPAS1	endothelial PAS domain protein 1	hyperm	19772500
EPHA4	EPH receptor A4	hypom & hyperm	22247258
EPHB2	EPH receptor B2	hyperm	18092944;21672356
ESR1	estrogen receptor 1	hypom	10484536;11894143;12568733;15117737;15780535;16596804;17452498;17513703;17903303;19530126;21362765;21718678;21900603;22053612;24954418;25201024;25836047
ETS2	v-ets erythroblastosis virus E26 oncogene homolog 2 (avian)	hyperm	21700929
FADS2	fatty acid desaturase 2	hyperm	25921305
FBLN5	fibulin 5	hyperm	10428823
FBN1	fibrillin 1	hyperm	24553721;25449385;26233915
FGFR1	fibroblast growth factor receptor 1	hyperm	25092223;26517696;7504585
FGFR2	fibroblast growth factor receptor 2	hypom	24224032
FHL2	four and a half LIM domains 2	hyperm	20096293;25767273
FN1	fibronectin 1	hyperm	10904000;1291152;14976060;15539632;17312022;17468934;17897651;18706289;22062588;22514136;25864530;25881051;26372536
FOXP1	forkhead box P1	hyperm	20878091;21742330
FURIN	furin (paired basic amino acid cleaving enzyme)	hypom	15756593;15911696;16244876;21889147
FYN	FYN oncogene related to SRC, FGR, YES	hypom & hyperm	24626634
GC	group-specific component (vitamin D binding protein)	hyperm	25863973;25926504
GCLM	glutamate-cysteine ligase, modifier subunit	hyperm	18778013;19126404;21868708
GJA1	gap junction protein, alpha 1, 43kDa	hyperm	11834520;12600918;14681047;15837092;18778013;20479953;22609170;23671447;24828015;26255138
GJA5	gap junction protein, alpha 5, 40kDa	hypom	15837092;20026782;20479953;22609170;25065310
GRK5	G protein-coupled receptor kinase 5	hyperm	22095977
GSTO2	glutathione S-transferase omega 2	hypom	21605854
HABP2	hyaluronan binding protein 2	hyperm	17482622;18278176
HDAC9	histone deacetylase 9	hyperm	23449258;25035344;25142878;25388417;26347468
HHIPL1	HHIP-like 1	hypom & hyperm	24573017
HMOX1	heme oxygenase (decycling) 1	hyperm	10341838;10880418;11249874;11498468;11571246;11591622;11866032;12958201;14529548;15181468;15743416;16020746;16100019;16405896;16999951;17245120;17495224;17541213;17846865;17882798;18620357;18633191;19487598;20395699;20654107;20796278;20972512;21144518;21622183;21914349;22004613;22261087;22833723;23051009;23243449;23590132;23620122;24056745;24739026;24934350;25016572;25359861;25483717;25799286;950…
HMX1	H6 family homeobox 1	hypom	15591220
HSPA4	heat shock 70kDa protein 4	hyperm	11331850;11502098;11742875;11854737;11934601;12552099;12900429;14674683;15210586;15992611;16307374;17161406;18778013;19236153;20154064;20607472;20654107;23334859;23749050;26116697;26131122;26500006;8519343;9125304
IGF1	insulin-like growth factor 1 (somatomedin C)	hyperm	11855685;17906644;21219916;22238353;26811426
IGF2BP2	insulin-like growth factor 2 mRNA binding protein 2	hyperm	20142250
IGFBP4	insulin-like growth factor binding protein 4	hyperm	23161866
IKBKB	inhibitor of kappa light polypeptide gene enhancer in B-cells, kinase beta	hyperm	14561702;21183734
IL12RB1	interleukin 12 receptor, beta 1	hyperm	23074332
IL1R1	interleukin 1 receptor, type I	hyperm	22201681
IL2RA	interleukin 2 receptor, alpha	hypom & hyperm	8060386
IL4	interleukin 4	hyperm	11566179;11884290;12937153;15189499;16604541;16678185;17068285;17213232;18055554;18487233;19134193;20574124;20810111;20966418;21072258;22954709;24716741;24796054;25398236;25966737;25976521;26093164;26619277;26910000;7879703;8621803;9541503
ILK	integrin-linked kinase	hyperm	22194624
INSR	insulin receptor	hyperm	16492903;16581002;16581003;17307054;20444418;22199371;22202099;22341865;23420833;23958265
IRF2BP2	interferon regulatory factor 2 binding protein 2	hyperm	26195219
IRF5	interferon regulatory factor 5	hypom	18323517;24005215;25595782
IRS1	insulin receptor substrate 1	hyperm	26090471
IRS2	insulin receptor substrate 2	hyperm	17127239;18506362;18802016;22405072;24788416
ITGA8	integrin, alpha 8	hyperm	19772500
ITGB1	integrin, beta 1 (fibronectin receptor, beta polypeptide, antigen CD29 includes MDF2, MSK12)	hypom & hyperm	26801614
ITGB3	integrin, beta 3 (platelet glycoprotein IIIa, antigen CD61)	hyperm	11257275;14614355;19637098;21322770
JAZF1	JAZF zinc finger 1	hyperm	25499349
KLF2	Kruppel-like factor 2 (lung)	hypom & hyperm	12624637;18757824;22474254;22581916;22664868
LDB2	LIM domain binding 2	hyperm	19997623;24925974
LDLR	low density lipoprotein receptor	hyperm	10049948;10094927;10195942;10224158;10323773;10383427;10415729;10417402;10446074;10449689;10511293;10516643;10534470;10669643;10712392;10712395;10712397;10712412;10712437;10727439;10729382;10737683;10764675;10777503;10811597;10842656;10858435;10865832;10866061;10884286;10933930;10938018;10953027;10974047;10978255;11023938;11033118;11073835;11090096;11116058;11137088;11160132;11164418;11172721;112…
LIPC	lipase, hepatic	hyperm	11427182;19558527;21371711;
LMNA	lamin A/C	hypom	15205220;15756215;
LPL	lipoprotein lipase	hyperm	10377176;10407505;10484615;10580081;10744772;10837514;10978269;11140837;11369001;11477088;11578709;11730817;12236049;12589967;12628029;12641539;13514035;14580165;14764824;15122303;1526341;15320848;15529371;15545743;15639492;1569193;15721013;16174715;16755277;17029199;1719546;17761930;17854791;18032735;18457983;18590804;18619685;18712055;18778013;188364;19284080;210586;21125190;23316606;23328524;2…
LPP	LIM domain containing preferred translocation partner in lipoma	hyperm	19205907
LRP1	low density lipoprotein-related protein 1 (alpha-2-macroglobulin receptor)	hyperm	12402342;12690199;14659844;19667105;20920479;21730304;22441102;22701627;24128688
LRP5	low density lipoprotein receptor-related protein 5	hyperm	12509421;23074332
LRP6	low density lipoprotein receptor-related protein 6	hyperm	17633795;19833493;21245321;26046396
LRP8	low density lipoprotein receptor-related protein 8, apolipoprotein e receptor	hyperm	24840660;26980442
LTA4H	leukotriene A4 hydrolase	hyperm	16698924;19130089;23153620;25721704
LTB4R	leukotriene B4 receptor	hypom	15361791;16043658;18852255;21493735
LTBP1	latent transforming growth factor beta binding protein 1	hyperm	21161366
LYN	v-yes-1 Yamaguchi sarcoma viral related oncogene homolog	hyperm	11168595;26742467
MAP4K4	mitogen-activated protein kinase kinase kinase kinase 4	hypom & hyperm	24626634;26688060
MAPK1	mitogen-activated protein kinase 1	hyperm	23165802
MB	myoglobin	hyperm	18652169;3984898
MERTK	c-mer proto-oncogene tyrosine kinase	hypom	18451332;18467644;20664904;21384080;25689165
MIR23B	MIR23B (C9orf3, host gene for miR-27B and miR-23B)	hyperm	25012134; 25994172
MIR145	microRNA 145 in host gene CARMN	hyperm	19744308;23339529;25008143;26992033
MKI67	antigen identified by monoclonal antibody Ki-67	hyperm	11137081;11215532;16168895;9351392
MLH1	mutL homolog 1, colon cancer, nonpolyposis type 2 (E. coli)	hyperm	11152629
MMP2	matrix metallopeptidase 2 (gelatinase A, 72kDa gelatinase, 72kDa type IV collagenase)	hyperm	16339461;17046051;19307695;19667105;20064641;22126760;26655882;27013129
MYC	v-myc myelocytomatosis viral oncogene homolog (avian)	hypom & hyperm	1299526;15022174;15605287;17495088;7695196;7767065;7921414;8350425;8777428;9389022;9476549
MYH10	myosin, heavy chain 10, non-muscle	hyperm	25696496
MYH11	myosin, Heavy Polypeptide 11, Smooth Muscle	hyperm	25985364
MYLK	myosin light chain kinase	hyperm	12919641;23640484;23962784;25339116;26096176
MYOCD	myocardin	hyperm	28012646
NCF2	neutrophil cytosolic factor 2	hyperm	20083677
NDST1	N-deacetylase/N-sulfotransferase (heparan glucosaminyl) 1	hyperm	25440058
NFAT5	nuclear factor of activated T-cells 5, tonicity-responsive	hypom	22934063
NGF	nerve growth factor (beta polypeptide)	hypom & hyper	11689207;11935372;14699970
NOD1	nucleotide-binding oligomerization domain containing 1	hyperm	25488987
NOD2	nucleotide-binding oligomerization domain containing 2	hyperm	16641610;23868940;24324141;24626634;26557013
NOS1AP	nitric oxide synthase 1 (neuronal) adaptor protein	hyperm	19943157;23347024
NOV	nephroblastoma overexpressed gene	hyperm	24722330
NPR1	natriuretic peptide receptor A/guanylate cyclase A (atrionatriuretic peptide receptor A)	hyperm	12702516
NR1H4	nuclear receptor subfamily 1, group H, member 4	hyperm	16186601;16825595;17110163;17495603;18311660;19174369;20041971;20631352;22918042;25237811
NR2F2	nuclear receptor subfamily 2, group F, member 2	hypom & hyper	21069739
NR4A1	nuclear receptor subfamily 4, group A, member 1	hyperm	12234960;16873729;17418373;22194622;22194623;22302751;23288947;24005216;24498071
NR5A2	nuclear receptor subfamily 5, group A, member 2	hypom & hyperm	25176150
NRG1	neuregulin 1	hyperm	25533470
NRIP1	nuclear receptor interacting protein 1	hyperm	25528964;25701715
NRP1	neuropilin 1	hyperm	25245379
NTN1	netrin 1	hypom & hyperm	21160531;22231519;22642628;23599441;24122613
NTRK2	neurotrophic tyrosine kinase, receptor, type 2	hyperm	22386878;26431274
PAH	phenylalanine hydroxylase	hyperm	15939734;16202979;16393887;24266295
PALLD	palladin, cytoskeletal associated protein	hyperm	21054356
PAPPA	pregnancy-associated plasma protein A, pappalysin 1	hypom	12524241;15531533;16614002;16712749;16750685;17510462;17714879;20148724;20472761;20970566;21185276;21753069;21786607;23161866;24151105;24506074;26443031;26520625;26733326;26841665;26906607
PARP1	poly (ADP-ribose) polymerase 1	hyperm	18093987;24002940
PCSK5	proprotein convertase subtilisin/kexin type 5	hyperm	15756593;15911696;16244876;21889147
PDE3A	phosphodiesterase 3A, cGMP-inhibited	hyperm	9648839
PDE4D	phosphodiesterase 4D, cAMP-specific (phosphodiesterase E3 dunce homolog, Drosophila)	hyperm	15802632;20540798
PDGFA	platelet-derived growth factor alpha polypeptide	hypom & hyperm	11684832;11838000;16983590;25737405;7767065;7914837;7967123;8653829
PDGFB	platelet-derived growth factor beta polypeptide (simian sarcoma viral (v-sis) oncogene homolog)	hypom	1299526
PDGFRB	platelet-derived growth factor receptor, beta polypeptide	hyperm	12690199;25737405
PECAM1	platelet/endothelial cell adhesion molecule	hyperm	12732396;17673705;18669884;18688018;19048083;20370486;21629969;22126760;25201689;25565847;9598845
PEMT	phosphatidylethanolamine N-methyltransferase	hypom & hyperm	19520976
PFKFB3	6-phosphofructo-2-kinase/fructose-2,6-biphosphatase 3	hyperm	25882065
PGF	placental growth factor	hypom	12091877;15911697;17157858;17159877;19948974;19952000;24048373
PHLDA1	pleckstrin homology-like domain, family A, member 1	hypom & hyperm	12738777;23686369
PLA2G15	phospholipase A2, group XV	hyperm	15781238
PLA2G2A	phospholipase A2, group IIA (platelets, synovial fluid)	hypom	10323781;10381280;12386144;14501581;14522408;15897607;16516807;16794232;17204667;17353016;19029066;19129734;19222850;19593123;20153800;21152190;21404895;22711753;23349189
PLA2G5	phospholipase A2, group V	hypom & hyperm	18801741;24959594
PLAT	plasminogen activator, tissue	hypom & hyperm	10064006;10365597;10614844;11110693;11257559;11306520;11821716;11852811;11963567;12135329;12141143;12394330;12818410;12884639;1342293;14515193;14593385;15794194;17706748;19667105;21719525;23573292;23719522;7615837;7670959;7670960;7737219;7805229;7831667;8394402;8399077;8584997;8608454;8822589;9156932;9159836
PPARD	peroxisome proliferator-activated receptor delta	hypom & hyperm	15128052;20512451
PPARG	peroxisome proliferator-activated receptor gamma	hyperm	10101923;10821819;10953027;10974014;11007963;11152628;11172721;11231915;11351658;11550996;11742860;11790295;11795308;11861426;11934839;12006382;12037504;12163127;12542724;12681242;12682906;14597889;14720468;14737851;14999925;15128052;15142970;15275632;15284449;15381085;15489539;15541649;15578084;15578089;15607497;15811195;15947238;15959402;15994444;16013195;16105480;16311343;16498507;16499094;168…
PPARGC1A	peroxisome proliferator-activated receptor gamma, coactivator 1 alpha	hypom & hyperm	20512451
PREP	prolyl endopeptidase	hyperm	26300881
PREX1	phosphatidylinositol-3,4,5-trisphosphate-dependent Rac exchange factor 1	hypom & hyperm	18502673
PRKCB	protein kinase C, beta	hyperm	23759514
PROCR	protein C receptor, endothelial (EPCR)	hypom	15080580
PTEN	phosphatase and tensin homolog	hyperm	15326060;16720346;22841663;23068025;25118736
PTGER3	prostaglandin E receptor 3 (subtype EP3)	hyperm	16020747
PTGER4	prostaglandin E receptor 4 (subtype EP4)	hypom	16020747;19041765;20736236
PTGES	prostaglandin E synthase	hypom	11514380;16212965;16424787;16973753;17680542;24753592
PTGIR	prostaglandin I2 (prostacyclin) receptor (IP)	hyperm	15372102;22112851
PTGIS	prostaglandin I2 (prostacyclin) synthase	hypom & hyperm	19735918;22112851
PTK2	PTK2 protein tyrosine kinase 2	hypom & hyperm	17306468;21924337;24970009
PTPN3	protein tyrosine phosphatase, non-receptor type 3	hypom	15242861
PTPN6	protein tyrosine phosphatase, non-receptor type 6	hypom	26742467	PTPN6	protein tyrosine phosphatase, non-receptor type 6	hypom	26742467	PTPN6	protein tyrosine phosphatase, non-receptor type 6	hypom	26742467	PTPN6	protein tyrosine phosphatase, non-receptor type 6	hypom	26742467	PTPN6	protein tyrosine phosphatase, non-receptor type 6	hypom	26742467	PTPN6	protein tyrosine phosphatase, non-receptor type 6	hypom	26742467	PTPN6	protein tyrosine phosphatase, non-receptor type 6	hypom	26742467	PTPN6	protein tyrosine phosphatase, non-receptor type 6	hypom	26742467	PTPN6	protein tyrosine phosphatase, non-receptor type 6	hypom	26742467	PTPN6	protein tyrosine phosphatase, non-receptor type 6	hypom	26742467	PTPN6	protein tyrosine phosphatase, non-receptor type 6	hypom	26742467	PTPN6	protein tyrosine phosphatase, non-receptor type 6	hypom	26742467	PTPN6	protein tyrosine phosphatase, non-receptor type 6
RALBP1	ralA binding protein 1	hyperm	17993611	RALBP1	ralA binding protein 1	hyperm	17993611	RALBP1	ralA binding protein 1	hyperm	17993611	RALBP1	ralA binding protein 1	hyperm	17993611	RALBP1	ralA binding protein 1	hyperm	17993611	RALBP1	ralA binding protein 1	hyperm	17993611	RALBP1	ralA binding protein 1	hyperm	17993611	RALBP1	ralA binding protein 1	hyperm	17993611	RALBP1	ralA binding protein 1	hyperm	17993611	RALBP1	ralA binding protein 1	hyperm	17993611	RALBP1	ralA binding protein 1	hyperm	17993611	RALBP1	ralA binding protein 1	hyperm	17993611	RALBP1	ralA binding protein 1
RAPGEF5	Rap guanine nucleotide exchange factor (GEF) 5	hypom	17205961;17350372;17660266;18160152;21786576;22711753;23828708;23899868	RAPGEF5	Rap guanine nucleotide exchange factor (GEF) 5	hypom	17205961;17350372;17660266;18160152;21786576;22711753;23828708;23899868	RAPGEF5	Rap guanine nucleotide exchange factor (GEF) 5	hypom	17205961;17350372;17660266;18160152;21786576;22711753;23828708;23899868	RAPGEF5	Rap guanine nucleotide exchange factor (GEF) 5	hypom	17205961;17350372;17660266;18160152;21786576;22711753;23828708;23899868	RAPGEF5	Rap guanine nucleotide exchange factor (GEF) 5	hypom	17205961;17350372;17660266;18160152;21786576;22711753;23828708;23899868	RAPGEF5	Rap guanine nucleotide exchange factor (GEF) 5	hypom	17205961;17350372;17660266;18160152;21786576;22711753;23828708;23899868	RAPGEF5	Rap guanine nucleotide exchange factor (GEF) 5	hypom	17205961;17350372;17660266;18160152;21786576;22711753;23828708;23899868	RAPGEF5	Rap guanine nucleotide exchange factor (GEF) 5	hypom	17205961;17350372;17660266;18160152;21786576;22711753;23828708;23899868	RAPGEF5	Rap guanine nucleotide exchange factor (GEF) 5	hypom	17205961;17350372;17660266;18160152;21786576;22711753;23828708;23899868	RAPGEF5	Rap guanine nucleotide exchange factor (GEF) 5	hypom	17205961;17350372;17660266;18160152;21786576;22711753;23828708;23899868	RAPGEF5	Rap guanine nucleotide exchange factor (GEF) 5	hypom	17205961;17350372;17660266;18160152;21786576;22711753;23828708;23899868	RAPGEF5	Rap guanine nucleotide exchange factor (GEF) 5	hypom	17205961;17350372;17660266;18160152;21786576;22711753;23828708;23899868	RAPGEF5	Rap guanine nucleotide exchange factor (GEF) 5
RCAN1	regulator of calcineurin 1	hypom	24127415;25713607	RCAN1	regulator of calcineurin 1	hypom	24127415;25713607	RCAN1	regulator of calcineurin 1	hypom	24127415;25713607	RCAN1	regulator of calcineurin 1	hypom	24127415;25713607	RCAN1	regulator of calcineurin 1	hypom	24127415;25713607	RCAN1	regulator of calcineurin 1	hypom	24127415;25713607	RCAN1	regulator of calcineurin 1	hypom	24127415;25713607	RCAN1	regulator of calcineurin 1	hypom	24127415;25713607	RCAN1	regulator of calcineurin 1	hypom	24127415;25713607	RCAN1	regulator of calcineurin 1	hypom	24127415;25713607	RCAN1	regulator of calcineurin 1	hypom	24127415;25713607	RCAN1	regulator of calcineurin 1	hypom	24127415;25713607	RCAN1	regulator of calcineurin 1
RGS5	regulator of G-protein signaling 5	hyperm	15337883;18337495;25363362	RGS5	regulator of G-protein signaling 5	hyperm	15337883;18337495;25363362	RGS5	regulator of G-protein signaling 5	hyperm	15337883;18337495;25363362	RGS5	regulator of G-protein signaling 5	hyperm	15337883;18337495;25363362	RGS5	regulator of G-protein signaling 5	hyperm	15337883;18337495;25363362	RGS5	regulator of G-protein signaling 5	hyperm	15337883;18337495;25363362	RGS5	regulator of G-protein signaling 5	hyperm	15337883;18337495;25363362	RGS5	regulator of G-protein signaling 5	hyperm	15337883;18337495;25363362	RGS5	regulator of G-protein signaling 5	hyperm	15337883;18337495;25363362	RGS5	regulator of G-protein signaling 5	hyperm	15337883;18337495;25363362	RGS5	regulator of G-protein signaling 5	hyperm	15337883;18337495;25363362	RGS5	regulator of G-protein signaling 5	hyperm	15337883;18337495;25363362	RGS5	regulator of G-protein signaling 5
RHOB	ras homolog gene family, member B	hypom & hyperm	19772500	RHOB	ras homolog gene family, member B	hypom & hyperm	19772500	RHOB	ras homolog gene family, member B	hypom & hyperm	19772500	RHOB	ras homolog gene family, member B	hypom & hyperm	19772500	RHOB	ras homolog gene family, member B	hypom & hyperm	19772500	RHOB	ras homolog gene family, member B	hypom & hyperm	19772500	RHOB	ras homolog gene family, member B	hypom & hyperm	19772500	RHOB	ras homolog gene family, member B	hypom & hyperm	19772500	RHOB	ras homolog gene family, member B	hypom & hyperm	19772500	RHOB	ras homolog gene family, member B	hypom & hyperm	19772500	RHOB	ras homolog gene family, member B	hypom & hyperm	19772500	RHOB	ras homolog gene family, member B	hypom & hyperm	19772500	RHOB	ras homolog gene family, member B
RORA	RAR-related orphan receptor A	hyperm	16628264	RORA	RAR-related orphan receptor A	hyperm	16628264	RORA	RAR-related orphan receptor A	hyperm	16628264	RORA	RAR-related orphan receptor A	hyperm	16628264	RORA	RAR-related orphan receptor A	hyperm	16628264	RORA	RAR-related orphan receptor A	hyperm	16628264	RORA	RAR-related orphan receptor A	hyperm	16628264	RORA	RAR-related orphan receptor A	hyperm	16628264	RORA	RAR-related orphan receptor A	hyperm	16628264	RORA	RAR-related orphan receptor A	hyperm	16628264	RORA	RAR-related orphan receptor A	hyperm	16628264	RORA	RAR-related orphan receptor A	hyperm	16628264	RORA	RAR-related orphan receptor A
RUNX3	runt-related transcription factor 3	hypom & hyperm	26520896	RUNX3	runt-related transcription factor 3	hypom & hyperm	26520896	RUNX3	runt-related transcription factor 3	hypom & hyperm	26520896	RUNX3	runt-related transcription factor 3	hypom & hyperm	26520896	RUNX3	runt-related transcription factor 3	hypom & hyperm	26520896	RUNX3	runt-related transcription factor 3	hypom & hyperm	26520896	RUNX3	runt-related transcription factor 3	hypom & hyperm	26520896	RUNX3	runt-related transcription factor 3	hypom & hyperm	26520896	RUNX3	runt-related transcription factor 3	hypom & hyperm	26520896	RUNX3	runt-related transcription factor 3	hypom & hyperm	26520896	RUNX3	runt-related transcription factor 3	hypom & hyperm	26520896	RUNX3	runt-related transcription factor 3	hypom & hyperm	26520896	RUNX3	runt-related transcription factor 3
RYR3	ryanodine receptor 3	hyperm	20009918;24423397	RYR3	ryanodine receptor 3	hyperm	20009918;24423397	RYR3	ryanodine receptor 3	hyperm	20009918;24423397	RYR3	ryanodine receptor 3	hyperm	20009918;24423397	RYR3	ryanodine receptor 3	hyperm	20009918;24423397	RYR3	ryanodine receptor 3	hyperm	20009918;24423397	RYR3	ryanodine receptor 3	hyperm	20009918;24423397	RYR3	ryanodine receptor 3	hyperm	20009918;24423397	RYR3	ryanodine receptor 3	hyperm	20009918;24423397	RYR3	ryanodine receptor 3	hyperm	20009918;24423397	RYR3	ryanodine receptor 3	hyperm	20009918;24423397	RYR3	ryanodine receptor 3	hyperm	20009918;24423397	RYR3	ryanodine receptor 3
S100A4	S100 calcium binding protein A4	hyperm	23466011	S100A4	S100 calcium binding protein A4	hyperm	23466011	S100A4	S100 calcium binding protein A4	hyperm	23466011	S100A4	S100 calcium binding protein A4	hyperm	23466011	S100A4	S100 calcium binding protein A4	hyperm	23466011	S100A4	S100 calcium binding protein A4	hyperm	23466011	S100A4	S100 calcium binding protein A4	hyperm	23466011	S100A4	S100 calcium binding protein A4	hyperm	23466011	S100A4	S100 calcium binding protein A4	hyperm	23466011	S100A4	S100 calcium binding protein A4	hyperm	23466011	S100A4	S100 calcium binding protein A4	hyperm	23466011	S100A4	S100 calcium binding protein A4	hyperm	23466011	S100A4	S100 calcium binding protein A4
SASH1	SAM and SH3 domain containing 1	hyperm	26318107	SASH1	SAM and SH3 domain containing 1	hyperm	26318107	SASH1	SAM and SH3 domain containing 1	hyperm	26318107	SASH1	SAM and SH3 domain containing 1	hyperm	26318107	SASH1	SAM and SH3 domain containing 1	hyperm	26318107	SASH1	SAM and SH3 domain containing 1	hyperm	26318107	SASH1	SAM and SH3 domain containing 1	hyperm	26318107	SASH1	SAM and SH3 domain containing 1	hyperm	26318107	SASH1	SAM and SH3 domain containing 1	hyperm	26318107	SASH1	SAM and SH3 domain containing 1	hyperm	26318107	SASH1	SAM and SH3 domain containing 1	hyperm	26318107	SASH1	SAM and SH3 domain containing 1	hyperm	26318107	SASH1	SAM and SH3 domain containing 1
SCAP	SREBF chaperone	hyperm	12436350;24655714	SCAP	SREBF chaperone	hyperm	12436350;24655714	SCAP	SREBF chaperone	hyperm	12436350;24655714	SCAP	SREBF chaperone	hyperm	12436350;24655714	SCAP	SREBF chaperone	hyperm	12436350;24655714	SCAP	SREBF chaperone	hyperm	12436350;24655714	SCAP	SREBF chaperone	hyperm	12436350;24655714	SCAP	SREBF chaperone	hyperm	12436350;24655714	SCAP	SREBF chaperone	hyperm	12436350;24655714	SCAP	SREBF chaperone	hyperm	12436350;24655714	SCAP	SREBF chaperone	hyperm	12436350;24655714	SCAP	SREBF chaperone	hyperm	12436350;24655714	SCAP	SREBF chaperone
SCARA5	scavenger receptor class A, member 5 (putative)	hyperm	19152914	SCARA5	scavenger receptor class A, member 5 (putative)	hyperm	19152914	SCARA5	scavenger receptor class A, member 5 (putative)	hyperm	19152914	SCARA5	scavenger receptor class A, member 5 (putative)	hyperm	19152914	SCARA5	scavenger receptor class A, member 5 (putative)	hyperm	19152914	SCARA5	scavenger receptor class A, member 5 (putative)	hyperm	19152914	SCARA5	scavenger receptor class A, member 5 (putative)	hyperm	19152914	SCARA5	scavenger receptor class A, member 5 (putative)	hyperm	19152914	SCARA5	scavenger receptor class A, member 5 (putative)	hyperm	19152914	SCARA5	scavenger receptor class A, member 5 (putative)	hyperm	19152914	SCARA5	scavenger receptor class A, member 5 (putative)	hyperm	19152914	SCARA5	scavenger receptor class A, member 5 (putative)	hyperm	19152914	SCARA5	scavenger receptor class A, member 5 (putative)
SCARB1	scavenger receptor class B, member 1	hyperm	10562717;10601244;10680042;10712397;10751392;10764675;10821819;11478940;11861414;12119188;12829524;12920050;14581413;14748727;15331403;15891392;15967843;16122381;16397139;16946130;18778013;19269112;20137092;20160195;21071707;21155269;21454568;21840001;22078494;22494625;22614118;22628436;22648616;22907331;23528829;23722970;23967310;24082102;24314261;24333476;24367219;24508946;24735625;24885743;249…	SCARB1	scavenger receptor class B, member 1	hyperm	10562717;10601244;10680042;10712397;10751392;10764675;10821819;11478940;11861414;12119188;12829524;12920050;14581413;14748727;15331403;15891392;15967843;16122381;16397139;16946130;18778013;19269112;20137092;20160195;21071707;21155269;21454568;21840001;22078494;22494625;22614118;22628436;22648616;22907331;23528829;23722970;23967310;24082102;24314261;24333476;24367219;24508946;24735625;24885743;249…	SCARB1	scavenger receptor class B, member 1	hyperm	10562717;10601244;10680042;10712397;10751392;10764675;10821819;11478940;11861414;12119188;12829524;12920050;14581413;14748727;15331403;15891392;15967843;16122381;16397139;16946130;18778013;19269112;20137092;20160195;21071707;21155269;21454568;21840001;22078494;22494625;22614118;22628436;22648616;22907331;23528829;23722970;23967310;24082102;24314261;24333476;24367219;24508946;24735625;24885743;249…	SCARB1	scavenger receptor class B, member 1	hyperm	10562717;10601244;10680042;10712397;10751392;10764675;10821819;11478940;11861414;12119188;12829524;12920050;14581413;14748727;15331403;15891392;15967843;16122381;16397139;16946130;18778013;19269112;20137092;20160195;21071707;21155269;21454568;21840001;22078494;22494625;22614118;22628436;22648616;22907331;23528829;23722970;23967310;24082102;24314261;24333476;24367219;24508946;24735625;24885743;249…	SCARB1	scavenger receptor class B, member 1	hyperm	10562717;10601244;10680042;10712397;10751392;10764675;10821819;11478940;11861414;12119188;12829524;12920050;14581413;14748727;15331403;15891392;15967843;16122381;16397139;16946130;18778013;19269112;20137092;20160195;21071707;21155269;21454568;21840001;22078494;22494625;22614118;22628436;22648616;22907331;23528829;23722970;23967310;24082102;24314261;24333476;24367219;24508946;24735625;24885743;249…	SCARB1	scavenger receptor class B, member 1	hyperm	10562717;10601244;10680042;10712397;10751392;10764675;10821819;11478940;11861414;12119188;12829524;12920050;14581413;14748727;15331403;15891392;15967843;16122381;16397139;16946130;18778013;19269112;20137092;20160195;21071707;21155269;21454568;21840001;22078494;22494625;22614118;22628436;22648616;22907331;23528829;23722970;23967310;24082102;24314261;24333476;24367219;24508946;24735625;24885743;249…	SCARB1	scavenger receptor class B, member 1	hyperm	10562717;10601244;10680042;10712397;10751392;10764675;10821819;11478940;11861414;12119188;12829524;12920050;14581413;14748727;15331403;15891392;15967843;16122381;16397139;16946130;18778013;19269112;20137092;20160195;21071707;21155269;21454568;21840001;22078494;22494625;22614118;22628436;22648616;22907331;23528829;23722970;23967310;24082102;24314261;24333476;24367219;24508946;24735625;24885743;249…	SCARB1	scavenger receptor class B, member 1	hyperm	10562717;10601244;10680042;10712397;10751392;10764675;10821819;11478940;11861414;12119188;12829524;12920050;14581413;14748727;15331403;15891392;15967843;16122381;16397139;16946130;18778013;19269112;20137092;20160195;21071707;21155269;21454568;21840001;22078494;22494625;22614118;22628436;22648616;22907331;23528829;23722970;23967310;24082102;24314261;24333476;24367219;24508946;24735625;24885743;249…	SCARB1	scavenger receptor class B, member 1	hyperm	10562717;10601244;10680042;10712397;10751392;10764675;10821819;11478940;11861414;12119188;12829524;12920050;14581413;14748727;15331403;15891392;15967843;16122381;16397139;16946130;18778013;19269112;20137092;20160195;21071707;21155269;21454568;21840001;22078494;22494625;22614118;22628436;22648616;22907331;23528829;23722970;23967310;24082102;24314261;24333476;24367219;24508946;24735625;24885743;249…	SCARB1	scavenger receptor class B, member 1	hyperm	10562717;10601244;10680042;10712397;10751392;10764675;10821819;11478940;11861414;12119188;12829524;12920050;14581413;14748727;15331403;15891392;15967843;16122381;16397139;16946130;18778013;19269112;20137092;20160195;21071707;21155269;21454568;21840001;22078494;22494625;22614118;22628436;22648616;22907331;23528829;23722970;23967310;24082102;24314261;24333476;24367219;24508946;24735625;24885743;249…	SCARB1	scavenger receptor class B, member 1	hyperm	10562717;10601244;10680042;10712397;10751392;10764675;10821819;11478940;11861414;12119188;12829524;12920050;14581413;14748727;15331403;15891392;15967843;16122381;16397139;16946130;18778013;19269112;20137092;20160195;21071707;21155269;21454568;21840001;22078494;22494625;22614118;22628436;22648616;22907331;23528829;23722970;23967310;24082102;24314261;24333476;24367219;24508946;24735625;24885743;249…	SCARB1	scavenger receptor class B, member 1	hyperm	10562717;10601244;10680042;10712397;10751392;10764675;10821819;11478940;11861414;12119188;12829524;12920050;14581413;14748727;15331403;15891392;15967843;16122381;16397139;16946130;18778013;19269112;20137092;20160195;21071707;21155269;21454568;21840001;22078494;22494625;22614118;22628436;22648616;22907331;23528829;23722970;23967310;24082102;24314261;24333476;24367219;24508946;24735625;24885743;249…	SCARB1	scavenger receptor class B, member 1
SDC2	syndecan 2	hypom	16046792;16207378;1905931	SDC2	syndecan 2	hypom	16046792;16207378;1905931	SDC2	syndecan 2	hypom	16046792;16207378;1905931	SDC2	syndecan 2	hypom	16046792;16207378;1905931	SDC2	syndecan 2	hypom	16046792;16207378;1905931	SDC2	syndecan 2	hypom	16046792;16207378;1905931	SDC2	syndecan 2	hypom	16046792;16207378;1905931	SDC2	syndecan 2	hypom	16046792;16207378;1905931	SDC2	syndecan 2	hypom	16046792;16207378;1905931	SDC2	syndecan 2	hypom	16046792;16207378;1905931	SDC2	syndecan 2	hypom	16046792;16207378;1905931	SDC2	syndecan 2	hypom	16046792;16207378;1905931	SDC2	syndecan 2
SEMA4D	sema domain, immunoglobulin domain (Ig), transmembrane domain (TM) and short cytoplasmic domain, (semaphorin) 4D	hypom	19390055;24098722;26275342	SEMA4D	sema domain, immunoglobulin domain (Ig), transmembrane domain (TM) and short cytoplasmic domain, (semaphorin) 4D	hypom	19390055;24098722;26275342	SEMA4D	sema domain, immunoglobulin domain (Ig), transmembrane domain (TM) and short cytoplasmic domain, (semaphorin) 4D	hypom	19390055;24098722;26275342	SEMA4D	sema domain, immunoglobulin domain (Ig), transmembrane domain (TM) and short cytoplasmic domain, (semaphorin) 4D	hypom	19390055;24098722;26275342	SEMA4D	sema domain, immunoglobulin domain (Ig), transmembrane domain (TM) and short cytoplasmic domain, (semaphorin) 4D	hypom	19390055;24098722;26275342	SEMA4D	sema domain, immunoglobulin domain (Ig), transmembrane domain (TM) and short cytoplasmic domain, (semaphorin) 4D	hypom	19390055;24098722;26275342	SEMA4D	sema domain, immunoglobulin domain (Ig), transmembrane domain (TM) and short cytoplasmic domain, (semaphorin) 4D	hypom	19390055;24098722;26275342	SEMA4D	sema domain, immunoglobulin domain (Ig), transmembrane domain (TM) and short cytoplasmic domain, (semaphorin) 4D	hypom	19390055;24098722;26275342	SEMA4D	sema domain, immunoglobulin domain (Ig), transmembrane domain (TM) and short cytoplasmic domain, (semaphorin) 4D	hypom	19390055;24098722;26275342	SEMA4D	sema domain, immunoglobulin domain (Ig), transmembrane domain (TM) and short cytoplasmic domain, (semaphorin) 4D	hypom	19390055;24098722;26275342	SEMA4D	sema domain, immunoglobulin domain (Ig), transmembrane domain (TM) and short cytoplasmic domain, (semaphorin) 4D	hypom	19390055;24098722;26275342	SEMA4D	sema domain, immunoglobulin domain (Ig), transmembrane domain (TM) and short cytoplasmic domain, (semaphorin) 4D	hypom	19390055;24098722;26275342	SEMA4D	sema domain, immunoglobulin domain (Ig), transmembrane domain (TM) and short cytoplasmic domain, (semaphorin) 4D
SERPINA1	serpin peptidase inhibitor, clade A (alpha-1 antiproteinase, antitrypsin), member 1	hypom & hyperm	18690412;22916037	SERPINA1	serpin peptidase inhibitor, clade A (alpha-1 antiproteinase, antitrypsin), member 1	hypom & hyperm	18690412;22916037	SERPINA1	serpin peptidase inhibitor, clade A (alpha-1 antiproteinase, antitrypsin), member 1	hypom & hyperm	18690412;22916037	SERPINA1	serpin peptidase inhibitor, clade A (alpha-1 antiproteinase, antitrypsin), member 1	hypom & hyperm	18690412;22916037	SERPINA1	serpin peptidase inhibitor, clade A (alpha-1 antiproteinase, antitrypsin), member 1	hypom & hyperm	18690412;22916037	SERPINA1	serpin peptidase inhibitor, clade A (alpha-1 antiproteinase, antitrypsin), member 1	hypom & hyperm	18690412;22916037	SERPINA1	serpin peptidase inhibitor, clade A (alpha-1 antiproteinase, antitrypsin), member 1	hypom & hyperm	18690412;22916037	SERPINA1	serpin peptidase inhibitor, clade A (alpha-1 antiproteinase, antitrypsin), member 1	hypom & hyperm	18690412;22916037	SERPINA1	serpin peptidase inhibitor, clade A (alpha-1 antiproteinase, antitrypsin), member 1	hypom & hyperm	18690412;22916037	SERPINA1	serpin peptidase inhibitor, clade A (alpha-1 antiproteinase, antitrypsin), member 1	hypom & hyperm	18690412;22916037	SERPINA1	serpin peptidase inhibitor, clade A (alpha-1 antiproteinase, antitrypsin), member 1	hypom & hyperm	18690412;22916037	SERPINA1	serpin peptidase inhibitor, clade A (alpha-1 antiproteinase, antitrypsin), member 1	hypom & hyperm	18690412;22916037	SERPINA1	serpin peptidase inhibitor, clade A (alpha-1 antiproteinase, antitrypsin), member 1
SGMS1	sphingomyelin synthase 1	hypom & hyperm	22580896	SGMS1	sphingomyelin synthase 1	hypom & hyperm	22580896	SGMS1	sphingomyelin synthase 1	hypom & hyperm	22580896	SGMS1	sphingomyelin synthase 1	hypom & hyperm	22580896	SGMS1	sphingomyelin synthase 1	hypom & hyperm	22580896	SGMS1	sphingomyelin synthase 1	hypom & hyperm	22580896	SGMS1	sphingomyelin synthase 1	hypom & hyperm	22580896	SGMS1	sphingomyelin synthase 1	hypom & hyperm	22580896	SGMS1	sphingomyelin synthase 1	hypom & hyperm	22580896	SGMS1	sphingomyelin synthase 1	hypom & hyperm	22580896	SGMS1	sphingomyelin synthase 1	hypom & hyperm	22580896	SGMS1	sphingomyelin synthase 1	hypom & hyperm	22580896	SGMS1	sphingomyelin synthase 1
SKAP2	src kinase associated phosphoprotein 2	hypom	24605609;25731028	SKAP2	src kinase associated phosphoprotein 2	hypom	24605609;25731028	SKAP2	src kinase associated phosphoprotein 2	hypom	24605609;25731028	SKAP2	src kinase associated phosphoprotein 2	hypom	24605609;25731028	SKAP2	src kinase associated phosphoprotein 2	hypom	24605609;25731028	SKAP2	src kinase associated phosphoprotein 2	hypom	24605609;25731028	SKAP2	src kinase associated phosphoprotein 2	hypom	24605609;25731028	SKAP2	src kinase associated phosphoprotein 2	hypom	24605609;25731028	SKAP2	src kinase associated phosphoprotein 2	hypom	24605609;25731028	SKAP2	src kinase associated phosphoprotein 2	hypom	24605609;25731028	SKAP2	src kinase associated phosphoprotein 2	hypom	24605609;25731028	SKAP2	src kinase associated phosphoprotein 2	hypom	24605609;25731028	SKAP2	src kinase associated phosphoprotein 2
SLC23A2	solute carrier family 23 (nucleobase transporters), member 2	hypom & hyperm	20558818;20974251	SLC23A2	solute carrier family 23 (nucleobase transporters), member 2	hypom & hyperm	20558818;20974251	SLC23A2	solute carrier family 23 (nucleobase transporters), member 2	hypom & hyperm	20558818;20974251	SLC23A2	solute carrier family 23 (nucleobase transporters), member 2	hypom & hyperm	20558818;20974251	SLC23A2	solute carrier family 23 (nucleobase transporters), member 2	hypom & hyperm	20558818;20974251	SLC23A2	solute carrier family 23 (nucleobase transporters), member 2	hypom & hyperm	20558818;20974251	SLC23A2	solute carrier family 23 (nucleobase transporters), member 2	hypom & hyperm	20558818;20974251	SLC23A2	solute carrier family 23 (nucleobase transporters), member 2	hypom & hyperm	20558818;20974251	SLC23A2	solute carrier family 23 (nucleobase transporters), member 2	hypom & hyperm	20558818;20974251	SLC23A2	solute carrier family 23 (nucleobase transporters), member 2	hypom & hyperm	20558818;20974251	SLC23A2	solute carrier family 23 (nucleobase transporters), member 2	hypom & hyperm	20558818;20974251	SLC23A2	solute carrier family 23 (nucleobase transporters), member 2	hypom & hyperm	20558818;20974251	SLC23A2	solute carrier family 23 (nucleobase transporters), member 2
SLC2A1	solute carrier family 2 (facilitated glucose transporter), member 1	hypom	21247498;24726364	SLC2A1	solute carrier family 2 (facilitated glucose transporter), member 1	hypom	21247498;24726364	SLC2A1	solute carrier family 2 (facilitated glucose transporter), member 1	hypom	21247498;24726364	SLC2A1	solute carrier family 2 (facilitated glucose transporter), member 1	hypom	21247498;24726364	SLC2A1	solute carrier family 2 (facilitated glucose transporter), member 1	hypom	21247498;24726364	SLC2A1	solute carrier family 2 (facilitated glucose transporter), member 1	hypom	21247498;24726364	SLC2A1	solute carrier family 2 (facilitated glucose transporter), member 1	hypom	21247498;24726364	SLC2A1	solute carrier family 2 (facilitated glucose transporter), member 1	hypom	21247498;24726364	SLC2A1	solute carrier family 2 (facilitated glucose transporter), member 1	hypom	21247498;24726364	SLC2A1	solute carrier family 2 (facilitated glucose transporter), member 1	hypom	21247498;24726364	SLC2A1	solute carrier family 2 (facilitated glucose transporter), member 1	hypom	21247498;24726364	SLC2A1	solute carrier family 2 (facilitated glucose transporter), member 1	hypom	21247498;24726364	SLC2A1	solute carrier family 2 (facilitated glucose transporter), member 1
SLC2A3	solute carrier family 2 (facilitated glucose transporter), member 3	hypom	18371555	SLC2A3	solute carrier family 2 (facilitated glucose transporter), member 3	hypom	18371555	SLC2A3	solute carrier family 2 (facilitated glucose transporter), member 3	hypom	18371555	SLC2A3	solute carrier family 2 (facilitated glucose transporter), member 3	hypom	18371555	SLC2A3	solute carrier family 2 (facilitated glucose transporter), member 3	hypom	18371555	SLC2A3	solute carrier family 2 (facilitated glucose transporter), member 3	hypom	18371555	SLC2A3	solute carrier family 2 (facilitated glucose transporter), member 3	hypom	18371555	SLC2A3	solute carrier family 2 (facilitated glucose transporter), member 3	hypom	18371555	SLC2A3	solute carrier family 2 (facilitated glucose transporter), member 3	hypom	18371555	SLC2A3	solute carrier family 2 (facilitated glucose transporter), member 3	hypom	18371555	SLC2A3	solute carrier family 2 (facilitated glucose transporter), member 3	hypom	18371555	SLC2A3	solute carrier family 2 (facilitated glucose transporter), member 3	hypom	18371555	SLC2A3	solute carrier family 2 (facilitated glucose transporter), member 3
SLC40A1	solute carrier family 40 (iron-regulated transporter), member 1	hyperm	26208458	SLC40A1	solute carrier family 40 (iron-regulated transporter), member 1	hyperm	26208458	SLC40A1	solute carrier family 40 (iron-regulated transporter), member 1	hyperm	26208458	SLC40A1	solute carrier family 40 (iron-regulated transporter), member 1	hyperm	26208458	SLC40A1	solute carrier family 40 (iron-regulated transporter), member 1	hyperm	26208458	SLC40A1	solute carrier family 40 (iron-regulated transporter), member 1	hyperm	26208458	SLC40A1	solute carrier family 40 (iron-regulated transporter), member 1	hyperm	26208458	SLC40A1	solute carrier family 40 (iron-regulated transporter), member 1	hyperm	26208458	SLC40A1	solute carrier family 40 (iron-regulated transporter), member 1	hyperm	26208458	SLC40A1	solute carrier family 40 (iron-regulated transporter), member 1	hyperm	26208458	SLC40A1	solute carrier family 40 (iron-regulated transporter), member 1	hyperm	26208458	SLC40A1	solute carrier family 40 (iron-regulated transporter), member 1	hyperm	26208458	SLC40A1	solute carrier family 40 (iron-regulated transporter), member 1
SLC6A4	solute carrier family 6 (neurotransmitter transporter, serotonin), member 4	hypom & hyperm	15630511	SLC6A4	solute carrier family 6 (neurotransmitter transporter, serotonin), member 4	hypom & hyperm	15630511	SLC6A4	solute carrier family 6 (neurotransmitter transporter, serotonin), member 4	hypom & hyperm	15630511	SLC6A4	solute carrier family 6 (neurotransmitter transporter, serotonin), member 4	hypom & hyperm	15630511	SLC6A4	solute carrier family 6 (neurotransmitter transporter, serotonin), member 4	hypom & hyperm	15630511	SLC6A4	solute carrier family 6 (neurotransmitter transporter, serotonin), member 4	hypom & hyperm	15630511	SLC6A4	solute carrier family 6 (neurotransmitter transporter, serotonin), member 4	hypom & hyperm	15630511	SLC6A4	solute carrier family 6 (neurotransmitter transporter, serotonin), member 4	hypom & hyperm	15630511	SLC6A4	solute carrier family 6 (neurotransmitter transporter, serotonin), member 4	hypom & hyperm	15630511	SLC6A4	solute carrier family 6 (neurotransmitter transporter, serotonin), member 4	hypom & hyperm	15630511	SLC6A4	solute carrier family 6 (neurotransmitter transporter, serotonin), member 4	hypom & hyperm	15630511	SLC6A4	solute carrier family 6 (neurotransmitter transporter, serotonin), member 4	hypom & hyperm	15630511	SLC6A4	solute carrier family 6 (neurotransmitter transporter, serotonin), member 4
SMAD3	SMAD family member 3	hyperm	19394554;24204921;26074195	SMAD3	SMAD family member 3	hyperm	19394554;24204921;26074195	SMAD3	SMAD family member 3	hyperm	19394554;24204921;26074195	SMAD3	SMAD family member 3	hyperm	19394554;24204921;26074195	SMAD3	SMAD family member 3	hyperm	19394554;24204921;26074195	SMAD3	SMAD family member 3	hyperm	19394554;24204921;26074195	SMAD3	SMAD family member 3	hyperm	19394554;24204921;26074195	SMAD3	SMAD family member 3	hyperm	19394554;24204921;26074195	SMAD3	SMAD family member 3	hyperm	19394554;24204921;26074195	SMAD3	SMAD family member 3	hyperm	19394554;24204921;26074195	SMAD3	SMAD family member 3	hyperm	19394554;24204921;26074195	SMAD3	SMAD family member 3	hyperm	19394554;24204921;26074195	SMAD3	SMAD family member 3
SMAD7	SMAD family member 7	hypom & hyperm	23903754	SMAD7	SMAD family member 7	hypom & hyperm	23903754	SMAD7	SMAD family member 7	hypom & hyperm	23903754	SMAD7	SMAD family member 7	hypom & hyperm	23903754	SMAD7	SMAD family member 7	hypom & hyperm	23903754	SMAD7	SMAD family member 7	hypom & hyperm	23903754	SMAD7	SMAD family member 7	hypom & hyperm	23903754	SMAD7	SMAD family member 7	hypom & hyperm	23903754	SMAD7	SMAD family member 7	hypom & hyperm	23903754	SMAD7	SMAD family member 7	hypom & hyperm	23903754	SMAD7	SMAD family member 7	hypom & hyperm	23903754	SMAD7	SMAD family member 7	hypom & hyperm	23903754	SMAD7	SMAD family member 7
SMPD1	sphingomyelin phosphodiesterase 1, acid lysosomal	hyperm	21674735;24463558;9446580	SMPD1	sphingomyelin phosphodiesterase 1, acid lysosomal	hyperm	21674735;24463558;9446580	SMPD1	sphingomyelin phosphodiesterase 1, acid lysosomal	hyperm	21674735;24463558;9446580	SMPD1	sphingomyelin phosphodiesterase 1, acid lysosomal	hyperm	21674735;24463558;9446580	SMPD1	sphingomyelin phosphodiesterase 1, acid lysosomal	hyperm	21674735;24463558;9446580	SMPD1	sphingomyelin phosphodiesterase 1, acid lysosomal	hyperm	21674735;24463558;9446580	SMPD1	sphingomyelin phosphodiesterase 1, acid lysosomal	hyperm	21674735;24463558;9446580	SMPD1	sphingomyelin phosphodiesterase 1, acid lysosomal	hyperm	21674735;24463558;9446580	SMPD1	sphingomyelin phosphodiesterase 1, acid lysosomal	hyperm	21674735;24463558;9446580	SMPD1	sphingomyelin phosphodiesterase 1, acid lysosomal	hyperm	21674735;24463558;9446580	SMPD1	sphingomyelin phosphodiesterase 1, acid lysosomal	hyperm	21674735;24463558;9446580	SMPD1	sphingomyelin phosphodiesterase 1, acid lysosomal	hyperm	21674735;24463558;9446580	SMPD1	sphingomyelin phosphodiesterase 1, acid lysosomal
SOCS1	suppressor of cytokine signaling 1	hyperm	19164812;23300554;23545584;25012131;25604439;26159489	SOCS1	suppressor of cytokine signaling 1	hyperm	19164812;23300554;23545584;25012131;25604439;26159489	SOCS1	suppressor of cytokine signaling 1	hyperm	19164812;23300554;23545584;25012131;25604439;26159489	SOCS1	suppressor of cytokine signaling 1	hyperm	19164812;23300554;23545584;25012131;25604439;26159489	SOCS1	suppressor of cytokine signaling 1	hyperm	19164812;23300554;23545584;25012131;25604439;26159489	SOCS1	suppressor of cytokine signaling 1	hyperm	19164812;23300554;23545584;25012131;25604439;26159489	SOCS1	suppressor of cytokine signaling 1	hyperm	19164812;23300554;23545584;25012131;25604439;26159489	SOCS1	suppressor of cytokine signaling 1	hyperm	19164812;23300554;23545584;25012131;25604439;26159489	SOCS1	suppressor of cytokine signaling 1	hyperm	19164812;23300554;23545584;25012131;25604439;26159489	SOCS1	suppressor of cytokine signaling 1	hyperm	19164812;23300554;23545584;25012131;25604439;26159489	SOCS1	suppressor of cytokine signaling 1	hyperm	19164812;23300554;23545584;25012131;25604439;26159489	SOCS1	suppressor of cytokine signaling 1	hyperm	19164812;23300554;23545584;25012131;25604439;26159489	SOCS1	suppressor of cytokine signaling 1
SOCS3	suppressor of cytokine signaling 3	hypom	19083014;19164812;19737863;23545584;25604439	SOCS3	suppressor of cytokine signaling 3	hypom	19083014;19164812;19737863;23545584;25604439	SOCS3	suppressor of cytokine signaling 3	hypom	19083014;19164812;19737863;23545584;25604439	SOCS3	suppressor of cytokine signaling 3	hypom	19083014;19164812;19737863;23545584;25604439	SOCS3	suppressor of cytokine signaling 3	hypom	19083014;19164812;19737863;23545584;25604439	SOCS3	suppressor of cytokine signaling 3	hypom	19083014;19164812;19737863;23545584;25604439	SOCS3	suppressor of cytokine signaling 3	hypom	19083014;19164812;19737863;23545584;25604439	SOCS3	suppressor of cytokine signaling 3	hypom	19083014;19164812;19737863;23545584;25604439	SOCS3	suppressor of cytokine signaling 3	hypom	19083014;19164812;19737863;23545584;25604439	SOCS3	suppressor of cytokine signaling 3	hypom	19083014;19164812;19737863;23545584;25604439	SOCS3	suppressor of cytokine signaling 3	hypom	19083014;19164812;19737863;23545584;25604439	SOCS3	suppressor of cytokine signaling 3	hypom	19083014;19164812;19737863;23545584;25604439	SOCS3	suppressor of cytokine signaling 3
SOD2	superoxide dismutase 2, mitochondrial	hyperm	11485632;12732398;16428241;22330623;23566586;25880731;9409551	SOD2	superoxide dismutase 2, mitochondrial	hyperm	11485632;12732398;16428241;22330623;23566586;25880731;9409551	SOD2	superoxide dismutase 2, mitochondrial	hyperm	11485632;12732398;16428241;22330623;23566586;25880731;9409551	SOD2	superoxide dismutase 2, mitochondrial	hyperm	11485632;12732398;16428241;22330623;23566586;25880731;9409551	SOD2	superoxide dismutase 2, mitochondrial	hyperm	11485632;12732398;16428241;22330623;23566586;25880731;9409551	SOD2	superoxide dismutase 2, mitochondrial	hyperm	11485632;12732398;16428241;22330623;23566586;25880731;9409551	SOD2	superoxide dismutase 2, mitochondrial	hyperm	11485632;12732398;16428241;22330623;23566586;25880731;9409551	SOD2	superoxide dismutase 2, mitochondrial	hyperm	11485632;12732398;16428241;22330623;23566586;25880731;9409551	SOD2	superoxide dismutase 2, mitochondrial	hyperm	11485632;12732398;16428241;22330623;23566586;25880731;9409551	SOD2	superoxide dismutase 2, mitochondrial	hyperm	11485632;12732398;16428241;22330623;23566586;25880731;9409551	SOD2	superoxide dismutase 2, mitochondrial	hyperm	11485632;12732398;16428241;22330623;23566586;25880731;9409551	SOD2	superoxide dismutase 2, mitochondrial	hyperm	11485632;12732398;16428241;22330623;23566586;25880731;9409551	SOD2	superoxide dismutase 2, mitochondrial
SOD3	superoxide dismutase 3, extracellular	hyperm	10479660;11491652;11557660;11557675;18061074;18726685;25880731;9484979;9821816	SOD3	superoxide dismutase 3, extracellular	hyperm	10479660;11491652;11557660;11557675;18061074;18726685;25880731;9484979;9821816	SOD3	superoxide dismutase 3, extracellular	hyperm	10479660;11491652;11557660;11557675;18061074;18726685;25880731;9484979;9821816	SOD3	superoxide dismutase 3, extracellular	hyperm	10479660;11491652;11557660;11557675;18061074;18726685;25880731;9484979;9821816	SOD3	superoxide dismutase 3, extracellular	hyperm	10479660;11491652;11557660;11557675;18061074;18726685;25880731;9484979;9821816	SOD3	superoxide dismutase 3, extracellular	hyperm	10479660;11491652;11557660;11557675;18061074;18726685;25880731;9484979;9821816	SOD3	superoxide dismutase 3, extracellular	hyperm	10479660;11491652;11557660;11557675;18061074;18726685;25880731;9484979;9821816	SOD3	superoxide dismutase 3, extracellular	hyperm	10479660;11491652;11557660;11557675;18061074;18726685;25880731;9484979;9821816	SOD3	superoxide dismutase 3, extracellular	hyperm	10479660;11491652;11557660;11557675;18061074;18726685;25880731;9484979;9821816	SOD3	superoxide dismutase 3, extracellular	hyperm	10479660;11491652;11557660;11557675;18061074;18726685;25880731;9484979;9821816	SOD3	superoxide dismutase 3, extracellular	hyperm	10479660;11491652;11557660;11557675;18061074;18726685;25880731;9484979;9821816	SOD3	superoxide dismutase 3, extracellular	hyperm	10479660;11491652;11557660;11557675;18061074;18726685;25880731;9484979;9821816	SOD3	superoxide dismutase 3, extracellular
SORL1	sortilin-related receptor, L(DLR class) A repeats-containing	hyperm	10559012;11425040;19661140;24284991;24859021	SORL1	sortilin-related receptor, L(DLR class) A repeats-containing	hyperm	10559012;11425040;19661140;24284991;24859021	SORL1	sortilin-related receptor, L(DLR class) A repeats-containing	hyperm	10559012;11425040;19661140;24284991;24859021	SORL1	sortilin-related receptor, L(DLR class) A repeats-containing	hyperm	10559012;11425040;19661140;24284991;24859021	SORL1	sortilin-related receptor, L(DLR class) A repeats-containing	hyperm	10559012;11425040;19661140;24284991;24859021	SORL1	sortilin-related receptor, L(DLR class) A repeats-containing	hyperm	10559012;11425040;19661140;24284991;24859021	SORL1	sortilin-related receptor, L(DLR class) A repeats-containing	hyperm	10559012;11425040;19661140;24284991;24859021	SORL1	sortilin-related receptor, L(DLR class) A repeats-containing	hyperm	10559012;11425040;19661140;24284991;24859021	SORL1	sortilin-related receptor, L(DLR class) A repeats-containing	hyperm	10559012;11425040;19661140;24284991;24859021	SORL1	sortilin-related receptor, L(DLR class) A repeats-containing	hyperm	10559012;11425040;19661140;24284991;24859021	SORL1	sortilin-related receptor, L(DLR class) A repeats-containing	hyperm	10559012;11425040;19661140;24284991;24859021	SORL1	sortilin-related receptor, L(DLR class) A repeats-containing	hyperm	10559012;11425040;19661140;24284991;24859021	SORL1	sortilin-related receptor, L(DLR class) A repeats-containing
SPARC	secreted protein, acidic, cysteine-rich (osteonectin)	hypom	11742876;17612637;22451890;8213995	SPARC	secreted protein, acidic, cysteine-rich (osteonectin)	hypom	11742876;17612637;22451890;8213995	SPARC	secreted protein, acidic, cysteine-rich (osteonectin)	hypom	11742876;17612637;22451890;8213995	SPARC	secreted protein, acidic, cysteine-rich (osteonectin)	hypom	11742876;17612637;22451890;8213995	SPARC	secreted protein, acidic, cysteine-rich (osteonectin)	hypom	11742876;17612637;22451890;8213995	SPARC	secreted protein, acidic, cysteine-rich (osteonectin)	hypom	11742876;17612637;22451890;8213995	SPARC	secreted protein, acidic, cysteine-rich (osteonectin)	hypom	11742876;17612637;22451890;8213995	SPARC	secreted protein, acidic, cysteine-rich (osteonectin)	hypom	11742876;17612637;22451890;8213995	SPARC	secreted protein, acidic, cysteine-rich (osteonectin)	hypom	11742876;17612637;22451890;8213995	SPARC	secreted protein, acidic, cysteine-rich (osteonectin)	hypom	11742876;17612637;22451890;8213995	SPARC	secreted protein, acidic, cysteine-rich (osteonectin)	hypom	11742876;17612637;22451890;8213995	SPARC	secreted protein, acidic, cysteine-rich (osteonectin)	hypom	11742876;17612637;22451890;8213995	SPARC	secreted protein, acidic, cysteine-rich (osteonectin)
SPEG	SPEG complex locus	hypom & hyperm	15784173	SPEG	SPEG complex locus	hypom & hyperm	15784173	SPEG	SPEG complex locus	hypom & hyperm	15784173	SPEG	SPEG complex locus	hypom & hyperm	15784173	SPEG	SPEG complex locus	hypom & hyperm	15784173	SPEG	SPEG complex locus	hypom & hyperm	15784173	SPEG	SPEG complex locus	hypom & hyperm	15784173	SPEG	SPEG complex locus	hypom & hyperm	15784173	SPEG	SPEG complex locus	hypom & hyperm	15784173	SPEG	SPEG complex locus	hypom & hyperm	15784173	SPEG	SPEG complex locus	hypom & hyperm	15784173	SPEG	SPEG complex locus	hypom & hyperm	15784173	SPEG	SPEG complex locus
SPEN	spen homolog, transcriptional regulator (Drosophila)	hyperm	21397230	SPEN	spen homolog, transcriptional regulator (Drosophila)	hyperm	21397230	SPEN	spen homolog, transcriptional regulator (Drosophila)	hyperm	21397230	SPEN	spen homolog, transcriptional regulator (Drosophila)	hyperm	21397230	SPEN	spen homolog, transcriptional regulator (Drosophila)	hyperm	21397230	SPEN	spen homolog, transcriptional regulator (Drosophila)	hyperm	21397230	SPEN	spen homolog, transcriptional regulator (Drosophila)	hyperm	21397230	SPEN	spen homolog, transcriptional regulator (Drosophila)	hyperm	21397230	SPEN	spen homolog, transcriptional regulator (Drosophila)	hyperm	21397230	SPEN	spen homolog, transcriptional regulator (Drosophila)	hyperm	21397230	SPEN	spen homolog, transcriptional regulator (Drosophila)	hyperm	21397230	SPEN	spen homolog, transcriptional regulator (Drosophila)	hyperm	21397230	SPEN	spen homolog, transcriptional regulator (Drosophila)
SRC	v-src sarcoma (Schmidt-Ruppin A-2) viral oncogene homolog (avian)	hypom & hyperm	17495088;21670231;22904271	SRC	v-src sarcoma (Schmidt-Ruppin A-2) viral oncogene homolog (avian)	hypom & hyperm	17495088;21670231;22904271	SRC	v-src sarcoma (Schmidt-Ruppin A-2) viral oncogene homolog (avian)	hypom & hyperm	17495088;21670231;22904271	SRC	v-src sarcoma (Schmidt-Ruppin A-2) viral oncogene homolog (avian)	hypom & hyperm	17495088;21670231;22904271	SRC	v-src sarcoma (Schmidt-Ruppin A-2) viral oncogene homolog (avian)	hypom & hyperm	17495088;21670231;22904271	SRC	v-src sarcoma (Schmidt-Ruppin A-2) viral oncogene homolog (avian)	hypom & hyperm	17495088;21670231;22904271	SRC	v-src sarcoma (Schmidt-Ruppin A-2) viral oncogene homolog (avian)	hypom & hyperm	17495088;21670231;22904271	SRC	v-src sarcoma (Schmidt-Ruppin A-2) viral oncogene homolog (avian)	hypom & hyperm	17495088;21670231;22904271	SRC	v-src sarcoma (Schmidt-Ruppin A-2) viral oncogene homolog (avian)	hypom & hyperm	17495088;21670231;22904271	SRC	v-src sarcoma (Schmidt-Ruppin A-2) viral oncogene homolog (avian)	hypom & hyperm	17495088;21670231;22904271	SRC	v-src sarcoma (Schmidt-Ruppin A-2) viral oncogene homolog (avian)	hypom & hyperm	17495088;21670231;22904271	SRC	v-src sarcoma (Schmidt-Ruppin A-2) viral oncogene homolog (avian)	hypom & hyperm	17495088;21670231;22904271	SRC	v-src sarcoma (Schmidt-Ruppin A-2) viral oncogene homolog (avian)
SRF	serum response factor (c-fos serum response element-binding transcription factor)	hyperm is in adjacent PTK7, with very low expression in aorta	17913848;25728840;8343494	SRF	serum response factor (c-fos serum response element-binding transcription factor)	hyperm is in adjacent PTK7, with very low expression in aorta	17913848;25728840;8343494	SRF	serum response factor (c-fos serum response element-binding transcription factor)	hyperm is in adjacent PTK7, with very low expression in aorta	17913848;25728840;8343494	SRF	serum response factor (c-fos serum response element-binding transcription factor)	hyperm is in adjacent PTK7, with very low expression in aorta	17913848;25728840;8343494	SRF	serum response factor (c-fos serum response element-binding transcription factor)	hyperm is in adjacent PTK7, with very low expression in aorta	17913848;25728840;8343494	SRF	serum response factor (c-fos serum response element-binding transcription factor)	hyperm is in adjacent PTK7, with very low expression in aorta	17913848;25728840;8343494	SRF	serum response factor (c-fos serum response element-binding transcription factor)	hyperm is in adjacent PTK7, with very low expression in aorta	17913848;25728840;8343494	SRF	serum response factor (c-fos serum response element-binding transcription factor)	hyperm is in adjacent PTK7, with very low expression in aorta	17913848;25728840;8343494	SRF	serum response factor (c-fos serum response element-binding transcription factor)	hyperm is in adjacent PTK7, with very low expression in aorta	17913848;25728840;8343494	SRF	serum response factor (c-fos serum response element-binding transcription factor)	hyperm is in adjacent PTK7, with very low expression in aorta	17913848;25728840;8343494	SRF	serum response factor (c-fos serum response element-binding transcription factor)	hyperm is in adjacent PTK7, with very low expression in aorta	17913848;25728840;8343494	SRF	serum response factor (c-fos serum response element-binding transcription factor)	hyperm is in adjacent PTK7, with very low expression in aorta	17913848;25728840;8343494	SRF	serum response factor (c-fos serum response element-binding transcription factor)
ST3GAL5	ST3 beta-galactoside alpha-2,3-sialyltransferase 5	hypom	15935355;19415461;24502144	ST3GAL5	ST3 beta-galactoside alpha-2,3-sialyltransferase 5	hypom	15935355;19415461;24502144	ST3GAL5	ST3 beta-galactoside alpha-2,3-sialyltransferase 5	hypom	15935355;19415461;24502144	ST3GAL5	ST3 beta-galactoside alpha-2,3-sialyltransferase 5	hypom	15935355;19415461;24502144	ST3GAL5	ST3 beta-galactoside alpha-2,3-sialyltransferase 5	hypom	15935355;19415461;24502144	ST3GAL5	ST3 beta-galactoside alpha-2,3-sialyltransferase 5	hypom	15935355;19415461;24502144	ST3GAL5	ST3 beta-galactoside alpha-2,3-sialyltransferase 5	hypom	15935355;19415461;24502144	ST3GAL5	ST3 beta-galactoside alpha-2,3-sialyltransferase 5	hypom	15935355;19415461;24502144	ST3GAL5	ST3 beta-galactoside alpha-2,3-sialyltransferase 5	hypom	15935355;19415461;24502144	ST3GAL5	ST3 beta-galactoside alpha-2,3-sialyltransferase 5	hypom	15935355;19415461;24502144	ST3GAL5	ST3 beta-galactoside alpha-2,3-sialyltransferase 5	hypom	15935355;19415461;24502144	ST3GAL5	ST3 beta-galactoside alpha-2,3-sialyltransferase 5	hypom	15935355;19415461;24502144	ST3GAL5	ST3 beta-galactoside alpha-2,3-sialyltransferase 5
STAT1	signal transducer and activator of transcription 1, 91kDa	hyperm	17533179;18227389;18502445;19018808;19917672;20167658;20675591;24654853;25012131;25196434;25478796	STAT1	signal transducer and activator of transcription 1, 91kDa	hyperm	17533179;18227389;18502445;19018808;19917672;20167658;20675591;24654853;25012131;25196434;25478796	STAT1	signal transducer and activator of transcription 1, 91kDa	hyperm	17533179;18227389;18502445;19018808;19917672;20167658;20675591;24654853;25012131;25196434;25478796	STAT1	signal transducer and activator of transcription 1, 91kDa	hyperm	17533179;18227389;18502445;19018808;19917672;20167658;20675591;24654853;25012131;25196434;25478796	STAT1	signal transducer and activator of transcription 1, 91kDa	hyperm	17533179;18227389;18502445;19018808;19917672;20167658;20675591;24654853;25012131;25196434;25478796	STAT1	signal transducer and activator of transcription 1, 91kDa	hyperm	17533179;18227389;18502445;19018808;19917672;20167658;20675591;24654853;25012131;25196434;25478796	STAT1	signal transducer and activator of transcription 1, 91kDa	hyperm	17533179;18227389;18502445;19018808;19917672;20167658;20675591;24654853;25012131;25196434;25478796	STAT1	signal transducer and activator of transcription 1, 91kDa	hyperm	17533179;18227389;18502445;19018808;19917672;20167658;20675591;24654853;25012131;25196434;25478796	STAT1	signal transducer and activator of transcription 1, 91kDa	hyperm	17533179;18227389;18502445;19018808;19917672;20167658;20675591;24654853;25012131;25196434;25478796	STAT1	signal transducer and activator of transcription 1, 91kDa	hyperm	17533179;18227389;18502445;19018808;19917672;20167658;20675591;24654853;25012131;25196434;25478796	STAT1	signal transducer and activator of transcription 1, 91kDa	hyperm	17533179;18227389;18502445;19018808;19917672;20167658;20675591;24654853;25012131;25196434;25478796	STAT1	signal transducer and activator of transcription 1, 91kDa	hyperm	17533179;18227389;18502445;19018808;19917672;20167658;20675591;24654853;25012131;25196434;25478796	STAT1	signal transducer and activator of transcription 1, 91kDa
STIM1	stromal interaction molecule 1	hyperm	25881466	STIM1	stromal interaction molecule 1	hyperm	25881466	STIM1	stromal interaction molecule 1	hyperm	25881466	STIM1	stromal interaction molecule 1	hyperm	25881466	STIM1	stromal interaction molecule 1	hyperm	25881466	STIM1	stromal interaction molecule 1	hyperm	25881466	STIM1	stromal interaction molecule 1	hyperm	25881466	STIM1	stromal interaction molecule 1	hyperm	25881466	STIM1	stromal interaction molecule 1	hyperm	25881466	STIM1	stromal interaction molecule 1	hyperm	25881466	STIM1	stromal interaction molecule 1	hyperm	25881466	STIM1	stromal interaction molecule 1	hyperm	25881466	STIM1	stromal interaction molecule 1
STS	steroid sulfatase (microsomal), isozyme S	hyperm	1450764215860260	STS	steroid sulfatase (microsomal), isozyme S	hyperm	1450764215860260	STS	steroid sulfatase (microsomal), isozyme S	hyperm	1450764215860260	STS	steroid sulfatase (microsomal), isozyme S	hyperm	1450764215860260	STS	steroid sulfatase (microsomal), isozyme S	hyperm	1450764215860260	STS	steroid sulfatase (microsomal), isozyme S	hyperm	1450764215860260	STS	steroid sulfatase (microsomal), isozyme S	hyperm	1450764215860260	STS	steroid sulfatase (microsomal), isozyme S	hyperm	1450764215860260	STS	steroid sulfatase (microsomal), isozyme S	hyperm	1450764215860260	STS	steroid sulfatase (microsomal), isozyme S	hyperm	1450764215860260	STS	steroid sulfatase (microsomal), isozyme S	hyperm	1450764215860260	STS	steroid sulfatase (microsomal), isozyme S	hyperm	1450764215860260	STS	steroid sulfatase (microsomal), isozyme S
SYT1	synaptotagmin I	hyperm	17445418	SYT1	synaptotagmin I	hyperm	17445418	SYT1	synaptotagmin I	hyperm	17445418	SYT1	synaptotagmin I	hyperm	17445418	SYT1	synaptotagmin I	hyperm	17445418	SYT1	synaptotagmin I	hyperm	17445418	SYT1	synaptotagmin I	hyperm	17445418	SYT1	synaptotagmin I	hyperm	17445418	SYT1	synaptotagmin I	hyperm	17445418	SYT1	synaptotagmin I	hyperm	17445418	SYT1	synaptotagmin I	hyperm	17445418	SYT1	synaptotagmin I	hyperm	17445418	SYT1	synaptotagmin I
TBX18	T-box 18	hypom & hyperm	17591977	TBX18	T-box 18	hypom & hyperm	17591977	TBX18	T-box 18	hypom & hyperm	17591977	TBX18	T-box 18	hypom & hyperm	17591977	TBX18	T-box 18	hypom & hyperm	17591977	TBX18	T-box 18	hypom & hyperm	17591977	TBX18	T-box 18	hypom & hyperm	17591977	TBX18	T-box 18	hypom & hyperm	17591977	TBX18	T-box 18	hypom & hyperm	17591977	TBX18	T-box 18	hypom & hyperm	17591977	TBX18	T-box 18	hypom & hyperm	17591977	TBX18	T-box 18	hypom & hyperm	17591977	TBX18	T-box 18
TCF7L2	transcription factor 7-like 2 (T-cell specific, HMG-box)	hyperm	18268068;18437354;18931037;20142250;20578204;20798759;21423583	TCF7L2	transcription factor 7-like 2 (T-cell specific, HMG-box)	hyperm	18268068;18437354;18931037;20142250;20578204;20798759;21423583	TCF7L2	transcription factor 7-like 2 (T-cell specific, HMG-box)	hyperm	18268068;18437354;18931037;20142250;20578204;20798759;21423583	TCF7L2	transcription factor 7-like 2 (T-cell specific, HMG-box)	hyperm	18268068;18437354;18931037;20142250;20578204;20798759;21423583	TCF7L2	transcription factor 7-like 2 (T-cell specific, HMG-box)	hyperm	18268068;18437354;18931037;20142250;20578204;20798759;21423583	TCF7L2	transcription factor 7-like 2 (T-cell specific, HMG-box)	hyperm	18268068;18437354;18931037;20142250;20578204;20798759;21423583	TCF7L2	transcription factor 7-like 2 (T-cell specific, HMG-box)	hyperm	18268068;18437354;18931037;20142250;20578204;20798759;21423583	TCF7L2	transcription factor 7-like 2 (T-cell specific, HMG-box)	hyperm	18268068;18437354;18931037;20142250;20578204;20798759;21423583	TCF7L2	transcription factor 7-like 2 (T-cell specific, HMG-box)	hyperm	18268068;18437354;18931037;20142250;20578204;20798759;21423583	TCF7L2	transcription factor 7-like 2 (T-cell specific, HMG-box)	hyperm	18268068;18437354;18931037;20142250;20578204;20798759;21423583	TCF7L2	transcription factor 7-like 2 (T-cell specific, HMG-box)	hyperm	18268068;18437354;18931037;20142250;20578204;20798759;21423583	TCF7L2	transcription factor 7-like 2 (T-cell specific, HMG-box)	hyperm	18268068;18437354;18931037;20142250;20578204;20798759;21423583	TCF7L2	transcription factor 7-like 2 (T-cell specific, HMG-box)
TFEB	transcription factor EB	hyperm	25060788	TFEB	transcription factor EB	hyperm	25060788	TFEB	transcription factor EB	hyperm	25060788	TFEB	transcription factor EB	hyperm	25060788	TFEB	transcription factor EB	hyperm	25060788	TFEB	transcription factor EB	hyperm	25060788	TFEB	transcription factor EB	hyperm	25060788	TFEB	transcription factor EB	hyperm	25060788	TFEB	transcription factor EB	hyperm	25060788	TFEB	transcription factor EB	hyperm	25060788	TFEB	transcription factor EB	hyperm	25060788	TFEB	transcription factor EB	hyperm	25060788	TFEB	transcription factor EB
TGFB1	transforming growth factor, beta 1	hypom	11004220;11684832;15537508;15939734;16281484;16631603;16733295;17084416;18491584;24819318;25007801;25592103;25880731;26391655	TGFB1	transforming growth factor, beta 1	hypom	11004220;11684832;15537508;15939734;16281484;16631603;16733295;17084416;18491584;24819318;25007801;25592103;25880731;26391655	TGFB1	transforming growth factor, beta 1	hypom	11004220;11684832;15537508;15939734;16281484;16631603;16733295;17084416;18491584;24819318;25007801;25592103;25880731;26391655	TGFB1	transforming growth factor, beta 1	hypom	11004220;11684832;15537508;15939734;16281484;16631603;16733295;17084416;18491584;24819318;25007801;25592103;25880731;26391655	TGFB1	transforming growth factor, beta 1	hypom	11004220;11684832;15537508;15939734;16281484;16631603;16733295;17084416;18491584;24819318;25007801;25592103;25880731;26391655	TGFB1	transforming growth factor, beta 1	hypom	11004220;11684832;15537508;15939734;16281484;16631603;16733295;17084416;18491584;24819318;25007801;25592103;25880731;26391655	TGFB1	transforming growth factor, beta 1	hypom	11004220;11684832;15537508;15939734;16281484;16631603;16733295;17084416;18491584;24819318;25007801;25592103;25880731;26391655	TGFB1	transforming growth factor, beta 1	hypom	11004220;11684832;15537508;15939734;16281484;16631603;16733295;17084416;18491584;24819318;25007801;25592103;25880731;26391655	TGFB1	transforming growth factor, beta 1	hypom	11004220;11684832;15537508;15939734;16281484;16631603;16733295;17084416;18491584;24819318;25007801;25592103;25880731;26391655	TGFB1	transforming growth factor, beta 1	hypom	11004220;11684832;15537508;15939734;16281484;16631603;16733295;17084416;18491584;24819318;25007801;25592103;25880731;26391655	TGFB1	transforming growth factor, beta 1	hypom	11004220;11684832;15537508;15939734;16281484;16631603;16733295;17084416;18491584;24819318;25007801;25592103;25880731;26391655	TGFB1	transforming growth factor, beta 1	hypom	11004220;11684832;15537508;15939734;16281484;16631603;16733295;17084416;18491584;24819318;25007801;25592103;25880731;26391655	TGFB1	transforming growth factor, beta 1
TGM2	transglutaminase 2 (C polypeptide, protein-glutamine-gamma-glutamyltransferase)	hyperm	16410462;20003977;20810110	TGM2	transglutaminase 2 (C polypeptide, protein-glutamine-gamma-glutamyltransferase)	hyperm	16410462;20003977;20810110	TGM2	transglutaminase 2 (C polypeptide, protein-glutamine-gamma-glutamyltransferase)	hyperm	16410462;20003977;20810110	TGM2	transglutaminase 2 (C polypeptide, protein-glutamine-gamma-glutamyltransferase)	hyperm	16410462;20003977;20810110	TGM2	transglutaminase 2 (C polypeptide, protein-glutamine-gamma-glutamyltransferase)	hyperm	16410462;20003977;20810110	TGM2	transglutaminase 2 (C polypeptide, protein-glutamine-gamma-glutamyltransferase)	hyperm	16410462;20003977;20810110	TGM2	transglutaminase 2 (C polypeptide, protein-glutamine-gamma-glutamyltransferase)	hyperm	16410462;20003977;20810110	TGM2	transglutaminase 2 (C polypeptide, protein-glutamine-gamma-glutamyltransferase)	hyperm	16410462;20003977;20810110	TGM2	transglutaminase 2 (C polypeptide, protein-glutamine-gamma-glutamyltransferase)	hyperm	16410462;20003977;20810110	TGM2	transglutaminase 2 (C polypeptide, protein-glutamine-gamma-glutamyltransferase)	hyperm	16410462;20003977;20810110	TGM2	transglutaminase 2 (C polypeptide, protein-glutamine-gamma-glutamyltransferase)	hyperm	16410462;20003977;20810110	TGM2	transglutaminase 2 (C polypeptide, protein-glutamine-gamma-glutamyltransferase)	hyperm	16410462;20003977;20810110	TGM2	transglutaminase 2 (C polypeptide, protein-glutamine-gamma-glutamyltransferase)
TICAM1	toll-like receptor adaptor molecule 1	hyperm	23417039	TICAM1	toll-like receptor adaptor molecule 1	hyperm	23417039	TICAM1	toll-like receptor adaptor molecule 1	hyperm	23417039	TICAM1	toll-like receptor adaptor molecule 1	hyperm	23417039	TICAM1	toll-like receptor adaptor molecule 1	hyperm	23417039	TICAM1	toll-like receptor adaptor molecule 1	hyperm	23417039	TICAM1	toll-like receptor adaptor molecule 1	hyperm	23417039	TICAM1	toll-like receptor adaptor molecule 1	hyperm	23417039	TICAM1	toll-like receptor adaptor molecule 1	hyperm	23417039	TICAM1	toll-like receptor adaptor molecule 1	hyperm	23417039	TICAM1	toll-like receptor adaptor molecule 1	hyperm	23417039	TICAM1	toll-like receptor adaptor molecule 1	hyperm	23417039	TICAM1	toll-like receptor adaptor molecule 1
TIE1	tyrosine kinase with immunoglobulin-like and EGF-like domains 1	hypom	14670840;21383501;22681967	TIE1	tyrosine kinase with immunoglobulin-like and EGF-like domains 1	hypom	14670840;21383501;22681967	TIE1	tyrosine kinase with immunoglobulin-like and EGF-like domains 1	hypom	14670840;21383501;22681967	TIE1	tyrosine kinase with immunoglobulin-like and EGF-like domains 1	hypom	14670840;21383501;22681967	TIE1	tyrosine kinase with immunoglobulin-like and EGF-like domains 1	hypom	14670840;21383501;22681967	TIE1	tyrosine kinase with immunoglobulin-like and EGF-like domains 1	hypom	14670840;21383501;22681967	TIE1	tyrosine kinase with immunoglobulin-like and EGF-like domains 1	hypom	14670840;21383501;22681967	TIE1	tyrosine kinase with immunoglobulin-like and EGF-like domains 1	hypom	14670840;21383501;22681967	TIE1	tyrosine kinase with immunoglobulin-like and EGF-like domains 1	hypom	14670840;21383501;22681967	TIE1	tyrosine kinase with immunoglobulin-like and EGF-like domains 1	hypom	14670840;21383501;22681967	TIE1	tyrosine kinase with immunoglobulin-like and EGF-like domains 1	hypom	14670840;21383501;22681967	TIE1	tyrosine kinase with immunoglobulin-like and EGF-like domains 1	hypom	14670840;21383501;22681967	TIE1	tyrosine kinase with immunoglobulin-like and EGF-like domains 1
TIMP2	TIMP metallopeptidase inhibitor 2	hyperm	18778013;19581416	TIMP2	TIMP metallopeptidase inhibitor 2	hyperm	18778013;19581416	TIMP2	TIMP metallopeptidase inhibitor 2	hyperm	18778013;19581416	TIMP2	TIMP metallopeptidase inhibitor 2	hyperm	18778013;19581416	TIMP2	TIMP metallopeptidase inhibitor 2	hyperm	18778013;19581416	TIMP2	TIMP metallopeptidase inhibitor 2	hyperm	18778013;19581416	TIMP2	TIMP metallopeptidase inhibitor 2	hyperm	18778013;19581416	TIMP2	TIMP metallopeptidase inhibitor 2	hyperm	18778013;19581416	TIMP2	TIMP metallopeptidase inhibitor 2	hyperm	18778013;19581416	TIMP2	TIMP metallopeptidase inhibitor 2	hyperm	18778013;19581416	TIMP2	TIMP metallopeptidase inhibitor 2	hyperm	18778013;19581416	TIMP2	TIMP metallopeptidase inhibitor 2	hyperm	18778013;19581416	TIMP2	TIMP metallopeptidase inhibitor 2
TLR4	toll-like receptor 4	hyperm	11889007;12124407;12822738;14764071;15147329;15249654;15361786;15459086;15472123;15528321;16567960;16890863;16960501;17367503;17419716;17587646;17681703;17689203;17872459;17888930;17938289;17981690;18044001;18220700;18220804;18981139;19099973;19378021;19746160;19900676;20001205;20095435;20132416;20347092;20467793;20505314;20614515;20980751;21298446;21439567;21903856;22145357;22483185;22580897;226…	TLR4	toll-like receptor 4	hyperm	11889007;12124407;12822738;14764071;15147329;15249654;15361786;15459086;15472123;15528321;16567960;16890863;16960501;17367503;17419716;17587646;17681703;17689203;17872459;17888930;17938289;17981690;18044001;18220700;18220804;18981139;19099973;19378021;19746160;19900676;20001205;20095435;20132416;20347092;20467793;20505314;20614515;20980751;21298446;21439567;21903856;22145357;22483185;22580897;226…	TLR4	toll-like receptor 4	hyperm	11889007;12124407;12822738;14764071;15147329;15249654;15361786;15459086;15472123;15528321;16567960;16890863;16960501;17367503;17419716;17587646;17681703;17689203;17872459;17888930;17938289;17981690;18044001;18220700;18220804;18981139;19099973;19378021;19746160;19900676;20001205;20095435;20132416;20347092;20467793;20505314;20614515;20980751;21298446;21439567;21903856;22145357;22483185;22580897;226…	TLR4	toll-like receptor 4	hyperm	11889007;12124407;12822738;14764071;15147329;15249654;15361786;15459086;15472123;15528321;16567960;16890863;16960501;17367503;17419716;17587646;17681703;17689203;17872459;17888930;17938289;17981690;18044001;18220700;18220804;18981139;19099973;19378021;19746160;19900676;20001205;20095435;20132416;20347092;20467793;20505314;20614515;20980751;21298446;21439567;21903856;22145357;22483185;22580897;226…	TLR4	toll-like receptor 4	hyperm	11889007;12124407;12822738;14764071;15147329;15249654;15361786;15459086;15472123;15528321;16567960;16890863;16960501;17367503;17419716;17587646;17681703;17689203;17872459;17888930;17938289;17981690;18044001;18220700;18220804;18981139;19099973;19378021;19746160;19900676;20001205;20095435;20132416;20347092;20467793;20505314;20614515;20980751;21298446;21439567;21903856;22145357;22483185;22580897;226…	TLR4	toll-like receptor 4	hyperm	11889007;12124407;12822738;14764071;15147329;15249654;15361786;15459086;15472123;15528321;16567960;16890863;16960501;17367503;17419716;17587646;17681703;17689203;17872459;17888930;17938289;17981690;18044001;18220700;18220804;18981139;19099973;19378021;19746160;19900676;20001205;20095435;20132416;20347092;20467793;20505314;20614515;20980751;21298446;21439567;21903856;22145357;22483185;22580897;226…	TLR4	toll-like receptor 4	hyperm	11889007;12124407;12822738;14764071;15147329;15249654;15361786;15459086;15472123;15528321;16567960;16890863;16960501;17367503;17419716;17587646;17681703;17689203;17872459;17888930;17938289;17981690;18044001;18220700;18220804;18981139;19099973;19378021;19746160;19900676;20001205;20095435;20132416;20347092;20467793;20505314;20614515;20980751;21298446;21439567;21903856;22145357;22483185;22580897;226…	TLR4	toll-like receptor 4	hyperm	11889007;12124407;12822738;14764071;15147329;15249654;15361786;15459086;15472123;15528321;16567960;16890863;16960501;17367503;17419716;17587646;17681703;17689203;17872459;17888930;17938289;17981690;18044001;18220700;18220804;18981139;19099973;19378021;19746160;19900676;20001205;20095435;20132416;20347092;20467793;20505314;20614515;20980751;21298446;21439567;21903856;22145357;22483185;22580897;226…	TLR4	toll-like receptor 4	hyperm	11889007;12124407;12822738;14764071;15147329;15249654;15361786;15459086;15472123;15528321;16567960;16890863;16960501;17367503;17419716;17587646;17681703;17689203;17872459;17888930;17938289;17981690;18044001;18220700;18220804;18981139;19099973;19378021;19746160;19900676;20001205;20095435;20132416;20347092;20467793;20505314;20614515;20980751;21298446;21439567;21903856;22145357;22483185;22580897;226…	TLR4	toll-like receptor 4	hyperm	11889007;12124407;12822738;14764071;15147329;15249654;15361786;15459086;15472123;15528321;16567960;16890863;16960501;17367503;17419716;17587646;17681703;17689203;17872459;17888930;17938289;17981690;18044001;18220700;18220804;18981139;19099973;19378021;19746160;19900676;20001205;20095435;20132416;20347092;20467793;20505314;20614515;20980751;21298446;21439567;21903856;22145357;22483185;22580897;226…	TLR4	toll-like receptor 4	hyperm	11889007;12124407;12822738;14764071;15147329;15249654;15361786;15459086;15472123;15528321;16567960;16890863;16960501;17367503;17419716;17587646;17681703;17689203;17872459;17888930;17938289;17981690;18044001;18220700;18220804;18981139;19099973;19378021;19746160;19900676;20001205;20095435;20132416;20347092;20467793;20505314;20614515;20980751;21298446;21439567;21903856;22145357;22483185;22580897;226…	TLR4	toll-like receptor 4	hyperm	11889007;12124407;12822738;14764071;15147329;15249654;15361786;15459086;15472123;15528321;16567960;16890863;16960501;17367503;17419716;17587646;17681703;17689203;17872459;17888930;17938289;17981690;18044001;18220700;18220804;18981139;19099973;19378021;19746160;19900676;20001205;20095435;20132416;20347092;20467793;20505314;20614515;20980751;21298446;21439567;21903856;22145357;22483185;22580897;226…	TLR4	toll-like receptor 4
TNC	tenascin C	hyperm	20513936	TNC	tenascin C	hyperm	20513936	TNC	tenascin C	hyperm	20513936	TNC	tenascin C	hyperm	20513936	TNC	tenascin C	hyperm	20513936	TNC	tenascin C	hyperm	20513936	TNC	tenascin C	hyperm	20513936	TNC	tenascin C	hyperm	20513936	TNC	tenascin C	hyperm	20513936	TNC	tenascin C	hyperm	20513936	TNC	tenascin C	hyperm	20513936	TNC	tenascin C	hyperm	20513936	TNC	tenascin C
TNFRSF1B	tumor necrosis factor receptor superfamily, member 1B	hypom	16214147;23249640	TNFRSF1B	tumor necrosis factor receptor superfamily, member 1B	hypom	16214147;23249640	TNFRSF1B	tumor necrosis factor receptor superfamily, member 1B	hypom	16214147;23249640	TNFRSF1B	tumor necrosis factor receptor superfamily, member 1B	hypom	16214147;23249640	TNFRSF1B	tumor necrosis factor receptor superfamily, member 1B	hypom	16214147;23249640	TNFRSF1B	tumor necrosis factor receptor superfamily, member 1B	hypom	16214147;23249640	TNFRSF1B	tumor necrosis factor receptor superfamily, member 1B	hypom	16214147;23249640	TNFRSF1B	tumor necrosis factor receptor superfamily, member 1B	hypom	16214147;23249640	TNFRSF1B	tumor necrosis factor receptor superfamily, member 1B	hypom	16214147;23249640	TNFRSF1B	tumor necrosis factor receptor superfamily, member 1B	hypom	16214147;23249640	TNFRSF1B	tumor necrosis factor receptor superfamily, member 1B	hypom	16214147;23249640	TNFRSF1B	tumor necrosis factor receptor superfamily, member 1B	hypom	16214147;23249640	TNFRSF1B	tumor necrosis factor receptor superfamily, member 1B
TNFRSF8	tumor necrosis factor receptor superfamily, member 8	hypom & hyperm	23087358	TNFRSF8	tumor necrosis factor receptor superfamily, member 8	hypom & hyperm	23087358	TNFRSF8	tumor necrosis factor receptor superfamily, member 8	hypom & hyperm	23087358	TNFRSF8	tumor necrosis factor receptor superfamily, member 8	hypom & hyperm	23087358	TNFRSF8	tumor necrosis factor receptor superfamily, member 8	hypom & hyperm	23087358	TNFRSF8	tumor necrosis factor receptor superfamily, member 8	hypom & hyperm	23087358	TNFRSF8	tumor necrosis factor receptor superfamily, member 8	hypom & hyperm	23087358	TNFRSF8	tumor necrosis factor receptor superfamily, member 8	hypom & hyperm	23087358	TNFRSF8	tumor necrosis factor receptor superfamily, member 8	hypom & hyperm	23087358	TNFRSF8	tumor necrosis factor receptor superfamily, member 8	hypom & hyperm	23087358	TNFRSF8	tumor necrosis factor receptor superfamily, member 8	hypom & hyperm	23087358	TNFRSF8	tumor necrosis factor receptor superfamily, member 8	hypom & hyperm	23087358	TNFRSF8	tumor necrosis factor receptor superfamily, member 8
TNFRSF9	tumor necrosis factor receptor superfamily, member 9	hyperm	18285570;20176988;23141092;24184937;24520398;25032953;25059229	TNFRSF9	tumor necrosis factor receptor superfamily, member 9	hyperm	18285570;20176988;23141092;24184937;24520398;25032953;25059229	TNFRSF9	tumor necrosis factor receptor superfamily, member 9	hyperm	18285570;20176988;23141092;24184937;24520398;25032953;25059229	TNFRSF9	tumor necrosis factor receptor superfamily, member 9	hyperm	18285570;20176988;23141092;24184937;24520398;25032953;25059229	TNFRSF9	tumor necrosis factor receptor superfamily, member 9	hyperm	18285570;20176988;23141092;24184937;24520398;25032953;25059229	TNFRSF9	tumor necrosis factor receptor superfamily, member 9	hyperm	18285570;20176988;23141092;24184937;24520398;25032953;25059229	TNFRSF9	tumor necrosis factor receptor superfamily, member 9	hyperm	18285570;20176988;23141092;24184937;24520398;25032953;25059229	TNFRSF9	tumor necrosis factor receptor superfamily, member 9	hyperm	18285570;20176988;23141092;24184937;24520398;25032953;25059229	TNFRSF9	tumor necrosis factor receptor superfamily, member 9	hyperm	18285570;20176988;23141092;24184937;24520398;25032953;25059229	TNFRSF9	tumor necrosis factor receptor superfamily, member 9	hyperm	18285570;20176988;23141092;24184937;24520398;25032953;25059229	TNFRSF9	tumor necrosis factor receptor superfamily, member 9	hyperm	18285570;20176988;23141092;24184937;24520398;25032953;25059229	TNFRSF9	tumor necrosis factor receptor superfamily, member 9	hyperm	18285570;20176988;23141092;24184937;24520398;25032953;25059229	TNFRSF9	tumor necrosis factor receptor superfamily, member 9
TNFSF11	tumor necrosis factor (ligand) superfamily, member 11	hyperm	11742876;14661073;15143295;17261926;18320012;21119343;22842843;23018352;23351153;24040204;26307009	TNFSF11	tumor necrosis factor (ligand) superfamily, member 11	hyperm	11742876;14661073;15143295;17261926;18320012;21119343;22842843;23018352;23351153;24040204;26307009	TNFSF11	tumor necrosis factor (ligand) superfamily, member 11	hyperm	11742876;14661073;15143295;17261926;18320012;21119343;22842843;23018352;23351153;24040204;26307009	TNFSF11	tumor necrosis factor (ligand) superfamily, member 11	hyperm	11742876;14661073;15143295;17261926;18320012;21119343;22842843;23018352;23351153;24040204;26307009	TNFSF11	tumor necrosis factor (ligand) superfamily, member 11	hyperm	11742876;14661073;15143295;17261926;18320012;21119343;22842843;23018352;23351153;24040204;26307009	TNFSF11	tumor necrosis factor (ligand) superfamily, member 11	hyperm	11742876;14661073;15143295;17261926;18320012;21119343;22842843;23018352;23351153;24040204;26307009	TNFSF11	tumor necrosis factor (ligand) superfamily, member 11	hyperm	11742876;14661073;15143295;17261926;18320012;21119343;22842843;23018352;23351153;24040204;26307009	TNFSF11	tumor necrosis factor (ligand) superfamily, member 11	hyperm	11742876;14661073;15143295;17261926;18320012;21119343;22842843;23018352;23351153;24040204;26307009	TNFSF11	tumor necrosis factor (ligand) superfamily, member 11	hyperm	11742876;14661073;15143295;17261926;18320012;21119343;22842843;23018352;23351153;24040204;26307009	TNFSF11	tumor necrosis factor (ligand) superfamily, member 11	hyperm	11742876;14661073;15143295;17261926;18320012;21119343;22842843;23018352;23351153;24040204;26307009	TNFSF11	tumor necrosis factor (ligand) superfamily, member 11	hyperm	11742876;14661073;15143295;17261926;18320012;21119343;22842843;23018352;23351153;24040204;26307009	TNFSF11	tumor necrosis factor (ligand) superfamily, member 11	hyperm	11742876;14661073;15143295;17261926;18320012;21119343;22842843;23018352;23351153;24040204;26307009	TNFSF11	tumor necrosis factor (ligand) superfamily, member 11
TNS1	tensin 1	hyperm	25118736	TNS1	tensin 1	hyperm	25118736	TNS1	tensin 1	hyperm	25118736	TNS1	tensin 1	hyperm	25118736	TNS1	tensin 1	hyperm	25118736	TNS1	tensin 1	hyperm	25118736	TNS1	tensin 1	hyperm	25118736	TNS1	tensin 1	hyperm	25118736	TNS1	tensin 1	hyperm	25118736	TNS1	tensin 1	hyperm	25118736	TNS1	tensin 1	hyperm	25118736	TNS1	tensin 1	hyperm	25118736	TNS1	tensin 1
TOLLIP	toll interacting protein	hypom & hyperm	17363695	TOLLIP	toll interacting protein	hypom & hyperm	17363695	TOLLIP	toll interacting protein	hypom & hyperm	17363695	TOLLIP	toll interacting protein	hypom & hyperm	17363695	TOLLIP	toll interacting protein	hypom & hyperm	17363695	TOLLIP	toll interacting protein	hypom & hyperm	17363695	TOLLIP	toll interacting protein	hypom & hyperm	17363695	TOLLIP	toll interacting protein	hypom & hyperm	17363695	TOLLIP	toll interacting protein	hypom & hyperm	17363695	TOLLIP	toll interacting protein	hypom & hyperm	17363695	TOLLIP	toll interacting protein	hypom & hyperm	17363695	TOLLIP	toll interacting protein	hypom & hyperm	17363695	TOLLIP	toll interacting protein
TPM4	tropomyosin 4	hyperm	14582535	TPM4	tropomyosin 4	hyperm	14582535	TPM4	tropomyosin 4	hyperm	14582535	TPM4	tropomyosin 4	hyperm	14582535	TPM4	tropomyosin 4	hyperm	14582535	TPM4	tropomyosin 4	hyperm	14582535	TPM4	tropomyosin 4	hyperm	14582535	TPM4	tropomyosin 4	hyperm	14582535	TPM4	tropomyosin 4	hyperm	14582535	TPM4	tropomyosin 4	hyperm	14582535	TPM4	tropomyosin 4	hyperm	14582535	TPM4	tropomyosin 4	hyperm	14582535	TPM4	tropomyosin 4
TRAF1	TNF receptor-associated factor 1	hyperm	20421522	TRAF1	TNF receptor-associated factor 1	hyperm	20421522	TRAF1	TNF receptor-associated factor 1	hyperm	20421522	TRAF1	TNF receptor-associated factor 1	hyperm	20421522	TRAF1	TNF receptor-associated factor 1	hyperm	20421522	TRAF1	TNF receptor-associated factor 1	hyperm	20421522	TRAF1	TNF receptor-associated factor 1	hyperm	20421522	TRAF1	TNF receptor-associated factor 1	hyperm	20421522	TRAF1	TNF receptor-associated factor 1	hyperm	20421522	TRAF1	TNF receptor-associated factor 1	hyperm	20421522	TRAF1	TNF receptor-associated factor 1	hyperm	20421522	TRAF1	TNF receptor-associated factor 1	hyperm	20421522	TRAF1	TNF receptor-associated factor 1
TRAF5	TNF receptor-associated factor 5	hyperm	20651286	TRAF5	TNF receptor-associated factor 5	hyperm	20651286	TRAF5	TNF receptor-associated factor 5	hyperm	20651286	TRAF5	TNF receptor-associated factor 5	hyperm	20651286	TRAF5	TNF receptor-associated factor 5	hyperm	20651286	TRAF5	TNF receptor-associated factor 5	hyperm	20651286	TRAF5	TNF receptor-associated factor 5	hyperm	20651286	TRAF5	TNF receptor-associated factor 5	hyperm	20651286	TRAF5	TNF receptor-associated factor 5	hyperm	20651286	TRAF5	TNF receptor-associated factor 5	hyperm	20651286	TRAF5	TNF receptor-associated factor 5	hyperm	20651286	TRAF5	TNF receptor-associated factor 5	hyperm	20651286	TRAF5	TNF receptor-associated factor 5
TRIB1	tribbles homolog 1 (Drosophila)	hypom & hyperm	24005215	TRIB1	tribbles homolog 1 (Drosophila)	hypom & hyperm	24005215	TRIB1	tribbles homolog 1 (Drosophila)	hypom & hyperm	24005215	TRIB1	tribbles homolog 1 (Drosophila)	hypom & hyperm	24005215	TRIB1	tribbles homolog 1 (Drosophila)	hypom & hyperm	24005215	TRIB1	tribbles homolog 1 (Drosophila)	hypom & hyperm	24005215	TRIB1	tribbles homolog 1 (Drosophila)	hypom & hyperm	24005215	TRIB1	tribbles homolog 1 (Drosophila)	hypom & hyperm	24005215	TRIB1	tribbles homolog 1 (Drosophila)	hypom & hyperm	24005215	TRIB1	tribbles homolog 1 (Drosophila)	hypom & hyperm	24005215	TRIB1	tribbles homolog 1 (Drosophila)	hypom & hyperm	24005215	TRIB1	tribbles homolog 1 (Drosophila)	hypom & hyperm	24005215	TRIB1	tribbles homolog 1 (Drosophila)
TSN	translin	hypom & hyperm	23001464	TSN	translin	hypom & hyperm	23001464	TSN	translin	hypom & hyperm	23001464	TSN	translin	hypom & hyperm	23001464	TSN	translin	hypom & hyperm	23001464	TSN	translin	hypom & hyperm	23001464	TSN	translin	hypom & hyperm	23001464	TSN	translin	hypom & hyperm	23001464	TSN	translin	hypom & hyperm	23001464	TSN	translin	hypom & hyperm	23001464	TSN	translin	hypom & hyperm	23001464	TSN	translin	hypom & hyperm	23001464	TSN	translin
TWIST1	twist homolog 1 (Drosophila)	hypom	22201674	TWIST1	twist homolog 1 (Drosophila)	hypom	22201674	TWIST1	twist homolog 1 (Drosophila)	hypom	22201674	TWIST1	twist homolog 1 (Drosophila)	hypom	22201674	TWIST1	twist homolog 1 (Drosophila)	hypom	22201674	TWIST1	twist homolog 1 (Drosophila)	hypom	22201674	TWIST1	twist homolog 1 (Drosophila)	hypom	22201674	TWIST1	twist homolog 1 (Drosophila)	hypom	22201674	TWIST1	twist homolog 1 (Drosophila)	hypom	22201674	TWIST1	twist homolog 1 (Drosophila)	hypom	22201674	TWIST1	twist homolog 1 (Drosophila)	hypom	22201674	TWIST1	twist homolog 1 (Drosophila)	hypom	22201674	TWIST1	twist homolog 1 (Drosophila)
TXN2	thioredoxin 2	hypom & hyperm	17322393	TXN2	thioredoxin 2	hypom & hyperm	17322393	TXN2	thioredoxin 2	hypom & hyperm	17322393	TXN2	thioredoxin 2	hypom & hyperm	17322393	TXN2	thioredoxin 2	hypom & hyperm	17322393	TXN2	thioredoxin 2	hypom & hyperm	17322393	TXN2	thioredoxin 2	hypom & hyperm	17322393	TXN2	thioredoxin 2	hypom & hyperm	17322393	TXN2	thioredoxin 2	hypom & hyperm	17322393	TXN2	thioredoxin 2	hypom & hyperm	17322393	TXN2	thioredoxin 2	hypom & hyperm	17322393	TXN2	thioredoxin 2	hypom & hyperm	17322393	TXN2	thioredoxin 2
TXNL1	thioredoxin-like 1	hyperm	16571281;26261508	TXNL1	thioredoxin-like 1	hyperm	16571281;26261508	TXNL1	thioredoxin-like 1	hyperm	16571281;26261508	TXNL1	thioredoxin-like 1	hyperm	16571281;26261508	TXNL1	thioredoxin-like 1	hyperm	16571281;26261508	TXNL1	thioredoxin-like 1	hyperm	16571281;26261508	TXNL1	thioredoxin-like 1	hyperm	16571281;26261508	TXNL1	thioredoxin-like 1	hyperm	16571281;26261508	TXNL1	thioredoxin-like 1	hyperm	16571281;26261508	TXNL1	thioredoxin-like 1	hyperm	16571281;26261508	TXNL1	thioredoxin-like 1	hyperm	16571281;26261508	TXNL1	thioredoxin-like 1	hyperm	16571281;26261508	TXNL1	thioredoxin-like 1
TXNRD1	thioredoxin reductase 1	hyperm	15183196	TXNRD1	thioredoxin reductase 1	hyperm	15183196	TXNRD1	thioredoxin reductase 1	hyperm	15183196	TXNRD1	thioredoxin reductase 1	hyperm	15183196	TXNRD1	thioredoxin reductase 1	hyperm	15183196	TXNRD1	thioredoxin reductase 1	hyperm	15183196	TXNRD1	thioredoxin reductase 1	hyperm	15183196	TXNRD1	thioredoxin reductase 1	hyperm	15183196	TXNRD1	thioredoxin reductase 1	hyperm	15183196	TXNRD1	thioredoxin reductase 1	hyperm	15183196	TXNRD1	thioredoxin reductase 1	hyperm	15183196	TXNRD1	thioredoxin reductase 1	hyperm	15183196	TXNRD1	thioredoxin reductase 1
UNC5B	unc-5 homolog B (C. elegans)	hypom & hyperm	23599441;24122613	UNC5B	unc-5 homolog B (C. elegans)	hypom & hyperm	23599441;24122613	UNC5B	unc-5 homolog B (C. elegans)	hypom & hyperm	23599441;24122613	UNC5B	unc-5 homolog B (C. elegans)	hypom & hyperm	23599441;24122613	UNC5B	unc-5 homolog B (C. elegans)	hypom & hyperm	23599441;24122613	UNC5B	unc-5 homolog B (C. elegans)	hypom & hyperm	23599441;24122613	UNC5B	unc-5 homolog B (C. elegans)	hypom & hyperm	23599441;24122613	UNC5B	unc-5 homolog B (C. elegans)	hypom & hyperm	23599441;24122613	UNC5B	unc-5 homolog B (C. elegans)	hypom & hyperm	23599441;24122613	UNC5B	unc-5 homolog B (C. elegans)	hypom & hyperm	23599441;24122613	UNC5B	unc-5 homolog B (C. elegans)	hypom & hyperm	23599441;24122613	UNC5B	unc-5 homolog B (C. elegans)	hypom & hyperm	23599441;24122613	UNC5B	unc-5 homolog B (C. elegans)
VAV1	vav 1 guanine nucleotide exchange factor	hyperm	26742467	VAV1	vav 1 guanine nucleotide exchange factor	hyperm	26742467	VAV1	vav 1 guanine nucleotide exchange factor	hyperm	26742467	VAV1	vav 1 guanine nucleotide exchange factor	hyperm	26742467	VAV1	vav 1 guanine nucleotide exchange factor	hyperm	26742467	VAV1	vav 1 guanine nucleotide exchange factor	hyperm	26742467	VAV1	vav 1 guanine nucleotide exchange factor	hyperm	26742467	VAV1	vav 1 guanine nucleotide exchange factor	hyperm	26742467	VAV1	vav 1 guanine nucleotide exchange factor	hyperm	26742467	VAV1	vav 1 guanine nucleotide exchange factor	hyperm	26742467	VAV1	vav 1 guanine nucleotide exchange factor	hyperm	26742467	VAV1	vav 1 guanine nucleotide exchange factor	hyperm	26742467	VAV1	vav 1 guanine nucleotide exchange factor
VCAM1	vascular cell adhesion molecule 1	hyperm	10084383;11375415;11597942;15309201;15784173;17572430;17872459;18006655;18063868;21483792;21555346;22461363;23447133;23719858;25157043;25189624;25553467;26042828;26064179;26980442	VCAM1	vascular cell adhesion molecule 1	hyperm	10084383;11375415;11597942;15309201;15784173;17572430;17872459;18006655;18063868;21483792;21555346;22461363;23447133;23719858;25157043;25189624;25553467;26042828;26064179;26980442	VCAM1	vascular cell adhesion molecule 1	hyperm	10084383;11375415;11597942;15309201;15784173;17572430;17872459;18006655;18063868;21483792;21555346;22461363;23447133;23719858;25157043;25189624;25553467;26042828;26064179;26980442	VCAM1	vascular cell adhesion molecule 1	hyperm	10084383;11375415;11597942;15309201;15784173;17572430;17872459;18006655;18063868;21483792;21555346;22461363;23447133;23719858;25157043;25189624;25553467;26042828;26064179;26980442	VCAM1	vascular cell adhesion molecule 1	hyperm	10084383;11375415;11597942;15309201;15784173;17572430;17872459;18006655;18063868;21483792;21555346;22461363;23447133;23719858;25157043;25189624;25553467;26042828;26064179;26980442	VCAM1	vascular cell adhesion molecule 1	hyperm	10084383;11375415;11597942;15309201;15784173;17572430;17872459;18006655;18063868;21483792;21555346;22461363;23447133;23719858;25157043;25189624;25553467;26042828;26064179;26980442	VCAM1	vascular cell adhesion molecule 1	hyperm	10084383;11375415;11597942;15309201;15784173;17572430;17872459;18006655;18063868;21483792;21555346;22461363;23447133;23719858;25157043;25189624;25553467;26042828;26064179;26980442	VCAM1	vascular cell adhesion molecule 1	hyperm	10084383;11375415;11597942;15309201;15784173;17572430;17872459;18006655;18063868;21483792;21555346;22461363;23447133;23719858;25157043;25189624;25553467;26042828;26064179;26980442	VCAM1	vascular cell adhesion molecule 1	hyperm	10084383;11375415;11597942;15309201;15784173;17572430;17872459;18006655;18063868;21483792;21555346;22461363;23447133;23719858;25157043;25189624;25553467;26042828;26064179;26980442	VCAM1	vascular cell adhesion molecule 1	hyperm	10084383;11375415;11597942;15309201;15784173;17572430;17872459;18006655;18063868;21483792;21555346;22461363;23447133;23719858;25157043;25189624;25553467;26042828;26064179;26980442	VCAM1	vascular cell adhesion molecule 1	hyperm	10084383;11375415;11597942;15309201;15784173;17572430;17872459;18006655;18063868;21483792;21555346;22461363;23447133;23719858;25157043;25189624;25553467;26042828;26064179;26980442	VCAM1	vascular cell adhesion molecule 1	hyperm	10084383;11375415;11597942;15309201;15784173;17572430;17872459;18006655;18063868;21483792;21555346;22461363;23447133;23719858;25157043;25189624;25553467;26042828;26064179;26980442	VCAM1	vascular cell adhesion molecule 1
VCAN	versican	hyperm	8981209	VCAN	versican	hyperm	8981209	VCAN	versican	hyperm	8981209	VCAN	versican	hyperm	8981209	VCAN	versican	hyperm	8981209	VCAN	versican	hyperm	8981209	VCAN	versican	hyperm	8981209	VCAN	versican	hyperm	8981209	VCAN	versican	hyperm	8981209	VCAN	versican	hyperm	8981209	VCAN	versican	hyperm	8981209	VCAN	versican	hyperm	8981209	VCAN	versican
VCL	vinculin	hyperm	24369271	VCL	vinculin	hyperm	24369271	VCL	vinculin	hyperm	24369271	VCL	vinculin	hyperm	24369271	VCL	vinculin	hyperm	24369271	VCL	vinculin	hyperm	24369271	VCL	vinculin	hyperm	24369271	VCL	vinculin	hyperm	24369271	VCL	vinculin	hyperm	24369271	VCL	vinculin	hyperm	24369271	VCL	vinculin	hyperm	24369271	VCL	vinculin	hyperm	24369271	VCL	vinculin
a Xi et al., Xi D, Zhao J, Lai W, Guo Z. Systematic analysis of the molecular mechanism underlying atherosclerosis using a text mining approach. Hum Genomics. 2016;10:14; PMIDs are for the references in PubMed.
[truncated: 5,000 more columns]
