# Supplementary material for: Data showing atherosclerosis-associated differentially methylated regions are often at enhancers
Source: Data Brief. 2019 Mar 7;23:103812. doi: 10.1016/j.dib.2019.103812 (PMC6660590; doi:10.1016/j.dib.2019.103812)
Supplement: Multimedia component 6 [file mmc6.xlsx]

## Sheet: TableS5
Table S5. Median expression levels for genes displayed in figures or related genes in the same family
		Median TPM from RNA-seq (GTEx)a
Gene ID		Aorta	Adipose - Subcutaneous	Artery - Coronary	Artery - Tibial	Bladder	Brain - Cerebellum	Brain - Frontal Cortex (BA9)	Colon - Sigmoid	Esophagus - Mucosa	Esophagus - Muscularis	Heart - Left Ventricle	Liver	Lung	Muscle - Skeletal	Ovary	Skin (Suprapubic)	Small Intestine - Terminal Ileum	Spleen	Uterus	Whole Blood
ACTA2		2581	290.9	2383	3485	756.6	4.183	4.582	1041	163.2	1923	42.06	20.58	240.6	24	160.1	81.26	151.5	140.8	2219	3.533
ACTA2-AS1		946.8	116.1	891.1	1228	272.7	1.92	1.763	398	60.47	717.3	15.12	8.487	82.38	9.167	57.39	32.06	53.84	55.48	830.9	1.281
FAS adj to ACTA2		7.574	7.707	11.96	8.844	6.445	0.573	2.175	5.889	6.302	5.918	2.027	4.79	18.41	0.9482	21.52	8	7.607	8.852	12.82	8.1
C9orf3 ( host gene for MIR23B, 27B, 3074, 24-1)		13.85	2.793	10.49	9.725	6.965	3.766	1.734	8.328	7.414	9.651	6.834	6.218	3.954	3.345	5.014	6.155	2.886	2.669	11.43	0.1639
FANCC adj to C9orf3		1.161	1.229	1.368	1.035	1.686	6.521	0.4593	1.42	1.489	1.699	0.7211	6.034	2.206	0.6023	1.177	1.782	2.371	1.292	1.968	0.2121
COL4A1		100.4	117.9	135.8	113.8	45.25	2.69	1.391	71.82	7.891	60.83	24.19	3.069	81.87	12.59	12.07	10.01	17.74	49.85	47.88	0.1225
COL4A2		212.1	142.1	212.6	179.5	103.6	4.437	2.671	171.9	14.49	147.3	30.72	4.176	103.4	12.42	25.81	17.16	31.15	75.92	93.02	0.1638
CD79B		1.1	3.495	3.484	0.8682	2.111	0.2776	0.2011	1.17	1.857	1.971	3.202	0.9992	2.429	1.204	0.3263	4.006	14.69	135.6	4.177	20.02
ELN		565	73.37	242.1	177	20.21	33.58	2.537	27.46	20.49	94.29	13.45	3.067	98.79	3.399	16.45	24.26	16.94	24.77	32.13	0.1815
HOTAIR		0	1.627	0	9.169	1.346	0	0	0	0	0	0	0	0	0.3148	0.03118	2.16	0.03317	0	1.492	0
HOTAIRM1		12.56	6.084	1.658	4.774	18.07	0.1016	0.04782	8.319	12.48	17.08	0.4656	1.265	11.71	1.043	4.092	7.682	10.04	18.18	5.639	7.041
HOXA1		0.1894	0.3128	0.04509	0.2431	2.833	0	0	0.3464	1.616	0.2347	0.01291	0.04894	0.208	0.06606	0.3017	0.7983	0.9063	0.9241	0.348	0.124
HOXA2		3.085	1.113	0.2243	1.442	2.279	0.007247	0	2.669	1.898	3.455	0.05586	0.1458	1.743	0.332	0.4322	1.073	2.794	1.94	2.834	0.3041
HOXA3		5.267	2.43	0.1694	2.742	5.341	0.01184	0	3.861	2.501	5.513	0.04995	0.09384	2.422	1.039	0.5829	2.386	5.117	1.104	4.707	0.02274
HOXA4		3.864	2.393	0.5744	1.96	3.638	0.02249	0	5.895	5.902	19.66	0.1434	0.339	5.813	3.778	1.649	2.079	2.816	3.436	3.729	0.1039
HOXA5		0.6113	3.46	0.1905	3.733	11.29	0.03556	0	9.217	3.152	6.925	0.04433	0.1841	14.83	2.288	0.716	6.087	10.91	2.553	12.16	0.07574
HOXA6		0.03991	1.117	0	1.18	2.871	0	0	1.958	0.2094	0.06742	0	0	0.8846	0.7634	0.09266	1.632	3.129	0.1469	4.039	0
HOXA7		0.1439	4.066	0.05515	5.755	5.74	0.08933	0	5.131	1.167	0.3644	0.01578	0.01158	1.83	4.859	0.2422	7.175	5.389	1.127	4.893	0.02779
HOXA9		0	0.2635	0	1.073	1.09	0	0	0.6869	0	0	0	0	0	0.2774	0	1.024	0.6642	0	0.8322	0
HOXA10		0.08892	8.144	0.04686	14.69	14.88	0.01284	0.01008	19.82	0.0971	0.03577	0.01451	0.01732	0.07532	13.96	0.2379	3.974	6.106	0.1648	41.61	0.1383
HOXA11		0.03413	2.601	0.01425	6.615	14.65	0	0	17.67	0	0.01123	0	0	0.0102	2.709	0.04562	0.6811	0.2029	0.00458	59.54	0
HOXA-AS2		2.729	0.807	0.1847	0.6294	4.709	0.00567	0	2.222	3.283	4.279	0.04575	0.1786	2.201	0.3535	0.5091	0.571	2.166	1.718	1.939	0.08584
HOXA-AS3		0.07279	0.3035	0.008869	0.2905	0.9796	0	0	0.5783	0.163	0.2353	0	0	0.2947	0.3924	0.05046	0.5753	1.102	0.1003	1.142	0
HOXA-AS4		0.1234	9.669	0.04692	18.94	19.13	0	0	21.9	0.1382	0.03995	0	0.01938	0.08864	17.45	0.3437	6.598	8.665	0.2104	44.7	0.1781
HOXB2		7.894	5.64	9.918	1.56	4.196	0.2781	0.03321	15.21	6.278	15.66	1.334	0.8677	5.18	1.417	0.6033	3.105	4.805	7.128	7.721	0.9622
HOXB3		4.548	5.034	3.416	0.6284	6.463	0.09864	0.01711	18.1	4.141	12.58	0.6746	0.8187	4.859	0.8683	0.3547	2.478	11.06	7.08	6.018	0.2972
HOXB4		5.183	3.262	2.279	0.6357	2.595	0	0	13.34	3.71	11.58	0.4588	0.8043	6.277	0.5747	0.1589	1.559	5.414	5.268	3.557	0.4154
HOXB5		0.5426	0.6656	0.1351	0.1078	1.487	0	0	5.681	0.1202	0.6481	0.02978	0.2493	4.016	0.07297	0.06659	0.5722	9.522	2.055	1.479	0
HOXB6		0.5378	1.113	0.2871	0.1528	1.998	0	0.005239	4.525	0.09952	0.4758	0.09664	0.1561	2.197	0.1691	0.06713	0.5129	7.742	1.199	1.501	0.009486
HOXB7		0.5565	4.606	0.2617	0.7466	4.009	0	0	2.9	0.1555	0.2862	0.08156	0.1082	0.06	0.5233	0.1976	1.998	13.62	2.191	3.155	0.06725
HOXB8		0.04839	0.3418	0.01367	0.05917	0.8845	0	0	0.3673	0	0.01931	0	0	0.1383	0.0312	0.02194	0.1951	3.739	0.04376	0.5012	0
HOXB9		0.009589	0.1568	0	0.03067	0.1726	0	0	0.1769	0	0	0	0	0.01467	0.0259	0.01953	0.08212	12.14	0.07912	0.2634	0.01516
HOXB-AS1		2.484	4.469	3.71	0.5192	2.104	0.2863	0.01895	4.575	1.467	5.642	0.5855	0.2922	1.787	0.9052	0.3852	1.362	2.5	3.108	2.717	0.4313
HOXB-AS3		0.2586	0.3852	0.1061	0.05475	0.6168	0	0	13.89	0.05858	0.3666	0.0339	0.07148	2.089	0.05798	0.03031	0.3355	3.54	1.077	0.7159	0
HOXB-AS4		0	0	0	0	0.05512	0	0	0	0	0	0	0	0	0	0	0	1.469	0	0	0
HOXC4		0.04458	2.403	0.05259	2.895	0.1624	0	0	0.09754	1.238	0.2543	0	0	0.03332	0.4827	2.263	1.525	1.09	0.2046	1.477	0
HOXC5		0.03702	0.4816	0.02168	0.3461	0.02803	0	0	0.05394	0.161	0.1953	0	0	0	0.08865	1.076	0.2931	0.2775	0	0.2533	0
HOXC6		0.2623	12.63	0.2053	9.899	0.508	0.01863	0	0.2188	1.542	0.4686	0.05974	0.01325	0.2996	5.345	17.26	7.374	4.248	0.1377	5.591	0
HOXC8		0.06194	2.694	0.01676	1.698	0.1325	0	0	0.02448	0.08534	0.04483	0.008696	0	0.03029	3.845	2.044	1.404	1.465	0	0.237	0
HOXC9		0.05234	9.155	0.02334	4.45	0.4349	0	0	0.06003	0.2268	0.05762	0	0	0.05027	9.469	1.654	5.052	3.249	0	0.7832	0
HOXC10		0.02723	11.26	0.02034	16.5	0.4263	0	0	0.04416	0.03546	0.01277	0	0	0.0207	30.86	0.2557	10.46	0.7563	0	0.8114	0
HOXC11		0	0.7478	0	1.37	0.1804	0	0	0	0	0	0	0	0	0.2023	0.01223	1.365	0.1437	0	0.19	0
HOXC12		0	0.2997	0	0.2871	0	0	0	0	0	0	0	0	0	0	0	0.3975	0	0	0	0
HOXC13		0	0.2516	0	0.4675	0.3545	0	0	0	0.02129	0	0	0	0	0.02973	0	4.455	0	0	0	0
HOXC-AS1		0	5.572	0	4.371	0.2761	0	0	0	0.114	0	0	0	0	4.314	1.557	4.454	1.606	0	0.8432	0
HOXC-AS2		0	1.121	0	1.042	0.07485	0	0	0	0.01833	0	0	0	0	0.5644	0.1425	0.8087	0.3914	0	0.1073	0
HOXC-AS3		0	0.4145	0	0.2834	0.02767	0	0	0	0	0	0	0	0	0.2399	0.01277	0.3639	0.01605	0	0.02551	0
HOXC-AS5		0	0.09011	0	0.197	0.3814	0	0	0	0	0	0	0	0	0	0	4.307	0	0	0	0
HOXD1		0.1639	1.368	0.267	0.1869	2.66	0.198	0.1468	0.4695	0.287	0.2205	0.02667	0	0.8342	0.03919	0.262	0.3322	3.076	0.8482	0.3293	0
HOXD3		0.4836	2.005	0.4332	0.9399	0.8424	0.01317	0.008097	1.069	0.3986	0.3769	0.04943	0.008018	0.1167	0.3493	5.35	0.6665	1.074	1.674	9.489	0
HOXD8		0.9111	6.406	1.084	3.787	1.767	0	0	4.028	0.652	0.8271	0.1352	0.02773	0.3057	1.566	10.87	1.808	2.29	4.906	11.75	0
HOXD9		0.1842	3.242	0.3889	0.8126	3.885	0	0	16.56	1.194	0.4611	0.03032	0.01707	0.3128	0.4016	6.061	3.199	1.114	1.567	50.92	0
HOXD10		0.01269	0.584	0.02735	0.02844	1.023	0	0	14.87	0.2228	0.0622	0	0	0.04132	0.0452	0.6266	0.8248	0.0593	0	39.6	0
HOXD11		0	0.01164	0	0	0.05551	0	0	1.82	0	0	0	0	0	0	0.01361	0	0	0	2.883	0
HOXD12		0	0	0	0	0.02298	0	0	0.3028	0	0	0	0	0	0	0	0	0	0	0.0158	0
HOXD13		0	0.05225	0	0	0.5712	0	0	13.76	0	0	0	0	0	0.02801	0	0	0	0	0.01929	0
HOXD-AS1		0.2869	1.738	0.4655	0.3443	2.474	0.2664	0.2917	1.02	0.3951	0.4623	0.08069	0.01104	2.646	0.1164	1.297	0.4366	6.841	1.664	2.736	0.006305
HOXD-AS2		0.2376	1.787	0.2838	1.317	0.8824	0	0	2.381	0.132	0.2571	0.03584	0	0.03459	0.8017	3.466	0.5509	0.7157	1.269	4.852	0
MX2		1.594	8.461	2.687	1.51	3.452	0.2406	0.5574	3.245	3.982	3.202	1.9	0.6959	5.482	0.712	2.426	2.598	6.063	22.58	1.712	40.52
MYH10		298	10.52	113.1	69.68	8.027	17.03	22.3	8.747	3.776	6.25	5.815	5.186	45.07	1.505	19.35	4.664	2.888	2.08	17.4	0.3437
NDEL1 adj to MYH10		22.88	16.02	17.24	18.72	11.27	15.39	20.59	13.09	19.18	13.14	5.325	9.612	19.17	8.47	16.57	33.09	10.54	13.53	14.31	28.96
MYH11		780.1	69.49	905	1818	1946	1.845	1.714	2848	144.2	3468	11.41	2.764	79.69	9.905	72.11	28.44	78.24	31.58	743.1	0.9763
NDE1		3.139	2.633	3.083	3.313	4.636	0.6123	0.8925	5.884	3.593	5.923	1.358	0.4998	3.156	1.018	2.208	7.073	2.867	3.207	4.074	6.422
MYOCD		18.63	1.744	13.92	14.29	10.9	0.03581	0.07562	21.62	1.564	18.05	4.005	0.0617	1.886	0.1699	2.726	0.5029	1.76	0.251	9.668	0.006517
LINC00670 adj to MYOCD		1.896	0.1163	1.488	1.307	0.04942	0	0	0.1055	0.01111	0.04173	0.07023	0	0.1309	0.01421	0.03681	0.0217	0.01532	0.01632	0.1531	0
NR2F2 (COUP-TFII)		17.6	38.27	45.85	56.9	18.11	2.443	2.359	20.67	5.919	30.83	6.4	7.063	23.56	5.661	117.3	6.706	9.873	40.04	55.06	0.05119
NR2F2-AS1		0.5115	0.7052	1.111	1.211	0.4376	0.04983	0.04464	0.4339	0.1153	0.4286	0.151	0.1342	0.5105	0.09332	3.148	0.1349	0.2003	0.8694	1.229	0
RP11-522B15.3 (near NR2F2; overlaps ENST00000558499 & ENST00000558382)		0.1595	0.3157	0.3791	0.4768	0.1564	0	0	0.1303	0.0593	0.2254	0.02364	0.0569	0.2112	0.02439	1.407	0.06029	0.1314	0.6667	1.046	0
PTPN6		3.715	8.004	5.269	1.818	10.03	1.238	0.9154	2.731	8.136	3.16	1.376	7.463	29.11	0.5439	1.754	9.928	27.36	134.8	2.562	143.6
SH3BP2		2.431	7.88	4.533	1.77	6.303	2.921	2.405	4.613	5.825	3.85	2.862	6.445	13.97	1.521	4.221	22.81	8.985	31.04	5.133	27.25
SMAD3		12.09	17.3	10.51	8.967	20.53	2.42	6.472	8.344	17.26	7.711	4.541	5.805	11.09	12.57	17.1	12.33	13.5	9.867	15.21	2.114
SRF		42.3	18.57	36.19	50.95	39.07	15.61	11.65	67.58	17.92	62.46	26.85	7.478	22.66	19.01	20.71	16.31	18.4	19.62	51.23	9.902
PTK7 adj to SRF		0.9653	1.869	2.003	0.3595	11.96	3.111	1.402	1.934	9.629	1.227	0.5569	0.2442	15.16	0.08781	37.66	13.77	3.606	9.795	39.85	0.128
TBX1		0.7614	2.122	0.7443	1.244	1.566	0.1675	0.1993	0.994	1.214	1.124	0.1783	0.1092	2.633	12.33	0.772	5.912	1.644	0.356	2.021	0.0265
TBX2		19.76	18.6	57.38	39.82	31.57	1.712	2.383	4.847	6.07	14.79	10.99	3.056	76.56	3.337	7.12	3.285	11.15	20.1	22.16	0.03504
TBX20		0.1623	0	1.441	0	6.711	0	0	0	0	0	4.233	0.04611	0	0	0	0	0	0	0	0
TBX3		1.469	8.737	2.113	1.64	71.81	0.7428	1.105	4.732	1.733	3.213	4.787	12.59	24.71	3.532	32.07	9.62	16.29	5.108	21.09	0.02846
TBX5		0.03687	1.059	1.86	0.01032	1.926	0.1612	0.02897	0.009468	0.7174	8.052	9.993	0.006766	12.38	0.008116	0.01061	0.4898	0	0	0.009841	0
TBX5-AS1		0.01302	0.2989	0.3916	0.006445	0.3928	0.03522	0.009302	0.007386	0.5301	5.316	2.567	0	7.716	0	0.006539	0.3651	0	0	0.007249	0
TBX15		0.5198	20.08	1.366	17.55	0.09057	0.1625	0.2471	0.1072	0.04731	0.3027	0.3087	5.277	0.3469	36.23	0.08203	3.342	0.06545	0.04631	0.1273	0.02067
TBX18		8.326	5.08	12.93	15.58	1.781	0.1358	0.2345	0.2392	0.3606	1.448	0.6269	0.03561	0.07617	0.2718	1.101	1.544	0.2047	0.01279	0.7047	0.005417
a Median transcripts per million reads (TPM) from hundreds of human samples per tissue type from the GTex database (GTEx-Consortium, Battle A, Brown CD, Engelhardt BE, Montgomery SB. Genetic effects on gene expression across human tissues. Nature. 2017;550:204-13). Data for 20 of the 53 available tissue types are shown. Orange highlighting, median TPM >100; yellow highlighting, TPM values that we…
